# Supplementary material for: 4-Amino-3-{1-[4-(2-methyl­prop­yl)phen­yl]eth­yl}-1H-1,2,4-triazole-5(4H)-thione
Source: Acta Crystallogr Sect E Struct Rep Online. 2008 Jul 26;64(Pt 8):o1590–1. doi: 10.1107/S1600536808022794 (PMC2962189; doi:10.1107/S1600536808022794)
Supplement: Supplementary file 1 [file e-64-o1590-sup1.cif]

##############################################################################
###                                                                        ###
###        Electronic paper (Acta Crystallographica Section E)             ###
###                                                                        ###
##############################################################################
#                                                                            #
# This CIF contains the data in a paper accepted for publication in Acta     #
# Crystallographica Section E. It conforms to the requirements of Notes      #
# for Authors for Section E, and has been peer reviewed under the auspices   #
# of the IUCr Commission on Journals.                                        #
#                                                                            #
# Full details of the Crystallographic Information File format               #
# are given in the paper "The Crystallographic Information File (CIF):       #
# a New Standard Archive File for Crystallography" by S. R. Hall, F. H.      #
# Allen and I. D. Brown [Acta Cryst. (1991), A47, 655-685].                  #
#                                                                            #
# The current version of the core CIF dictionary is obtainable from          #
# ftp://ftp.iucr.org/pub/cif_core.dic. The current version number is 2.4.    #
#                                                                            #
# Software is freely available for graphical display of the structure(s) in  #
# this CIF.  For information consult the CIF home page http://www.iucr.org/  #
# cif/home.html                                                              #
#                                                                            #
# This file may be used for bona fide research purposes within the           #
# scientific community so long as proper attribution is given to the journal # 
# article from which it was obtained.                                        #
#                                                                            #
##############################################################################
                                             
data_global
_audit_creation_method     'form.cif (version 2.0)'
_journal_data_validation_number     ?
_journal_date_recd_electronic     2008-07-13
_journal_date_accepted     2008-07-20
_journal_name_full     'Acta Crystallographica, Section E'
_journal_year     2008
_journal_volume     64
_journal_issue      8
_journal_page_first     o1590
_journal_page_last     o1591
_journal_paper_category     QO
_journal_coeditor_code     CI2633
_publ_contact_author_name     'Prof. Fun Hoong Kun'
_publ_contact_author_address
;
      X-ray Crystallography Unit
      School of Physics
      Universiti Sains Malaysia
      11800 USM, Penang
      MALAYSIA
;
_publ_contact_author_email     hkfun@usm.my
_publ_contact_author_fax     '6 04 6579150'
_publ_contact_author_phone     '6 04 6577888  Ext. 3690'
_publ_section_title
;\
4-Amino-3-{1-[4-(2-methylpropyl)phenyl]ethyl}-1<i>H</i>-1,2,4-triazole-\
5(4<i>H</i>)-thione
;
loop_
    _publ_author_name
    _publ_author_footnote
    _publ_author_address
    'Hoong-Kun Fun' ?
;     X-ray Crystallography Unit
      School of Physics
      Universiti Sains Malaysia
      11800 USM, Penang
      Malaysia
;
    'K. V. Sujith' ?
;
      Department of Studies in Chemistry
      Mangalore University
      Mangalagangotri
      Mangalore 574 199
      India
;
    'P. S. Patil' ?
;
      Department of Studies in Physics
      Mangalore University
      Mangalagangotri
      Mangalore 574 199
      India
;
    'B. Kalluraya' ?
;
      Department of Studies in Chemistry
      Mangalore University
      Mangalagangotri
      Mangalore 574 199
      India
;
    'Suchada Chantrapromma'
;
      Additional correspondence author, e-mail: suchada.c@psu.ac.th.
;
;     Crystal Materials Research Unit
      Department of Chemistry
      Faculty of Science
      Prince of Songkla University
      Hat-Yai, Songkhla 90112
      Thailand
;
data_I
_audit_creation_method     SHELXL-97
_chemical_name_systematic
;
4-Amino-3-{1-[4-(2-methylpropyl)phenyl]ethyl}-1<i>H</i>-1,2,4-triazole-
5(4H)-thione
;
_chemical_name_common
;
;
_chemical_formula_moiety     'C14 H20 N4 S'
_chemical_formula_sum     'C14 H20 N4 S'
_chemical_formula_iupac     'C14 H20 N4 S'
_chemical_formula_weight     276.41
_chemical_melting_point     ?
_chemical_melting_point_gt     423
_chemical_melting_point_lt     424
_symmetry_cell_setting     Monoclinic
_symmetry_space_group_name_H-M     'P 21'
_symmetry_space_group_name_Hall     'P 2yb'
loop_
    _symmetry_equiv_pos_as_xyz
    'x, y, z'
    '-x, y+1/2, -z'
_cell_length_a     5.9720(3)
_cell_length_b     8.5153(5)
_cell_length_c     14.8271(6)
_cell_angle_alpha     90.00
_cell_angle_beta     97.223(3)
_cell_angle_gamma     90.00
_cell_volume     748.03(7)
_cell_formula_units_Z     2
_cell_measurement_reflns_used     3612
_cell_measurement_theta_min     2.76
_cell_measurement_theta_max     29.98
_cell_measurement_temperature     100.00(10)
_exptl_crystal_description     Block
_exptl_crystal_colour     Colourless
_exptl_crystal_size_max     0.58
_exptl_crystal_size_mid     0.39
_exptl_crystal_size_min     0.13
_exptl_crystal_density_diffrn     1.227
_exptl_crystal_density_meas     ?
_exptl_crystal_density_method     'not measured'
_exptl_crystal_F_000     296
_exptl_absorpt_coefficient_mu     0.210
_exptl_absorpt_correction_type     multi-scan
_exptl_absorpt_process_details     '(SADABS; Bruker, 2005)'
_exptl_absorpt_correction_T_min     0.8876
_exptl_absorpt_correction_T_max     0.9741
_exptl_special_details
;
The low-temperature data was collected with the Oxford Cyrosystem Cobra
low-temperature attachment.
;
_diffrn_ambient_temperature     100.00(10)
_diffrn_radiation_type     MoK\a
_diffrn_radiation_wavelength     0.71073
_diffrn_radiation_source     'fine-focus sealed tube'
_diffrn_radiation_monochromator     graphite
_diffrn_measurement_device_type
;
Bruker SMART APEXII CCD area-detector
;
_diffrn_measurement_method     \w
_diffrn_detector_area_resol_mean     8.33
_diffrn_reflns_number     10373
_diffrn_reflns_av_R_equivalents     0.0289
_diffrn_reflns_av_sigmaI/netI     0.0352
_diffrn_reflns_theta_min     2.76
_diffrn_reflns_theta_max     29.98
_diffrn_reflns_theta_full     29.98
_diffrn_measured_fraction_theta_max     1.000
_diffrn_measured_fraction_theta_full     1.000
_diffrn_reflns_limit_h_min     -8
_diffrn_reflns_limit_h_max     8
_diffrn_reflns_limit_k_min     -11
_diffrn_reflns_limit_k_max     11
_diffrn_reflns_limit_l_min     -20
_diffrn_reflns_limit_l_max     20
_diffrn_standards_number     0
_diffrn_standards_interval_count     .
_diffrn_standards_interval_time     .
_diffrn_standards_decay_%     ?
_refine_special_details
;
Refinement of <i>F</i>^2^ against ALL reflections. The weighted <i>R</i>-factor
<i>wR</i> and goodness of fit <i>S</i> are based on <i>F</i>^2^, conventional
<i>R</i>-factors <i>R</i> are based on <i>F</i>, with <i>F</i> set to zero for
negative <i>F</i>^2^. The threshold expression of <i>F</i>^2^ >
\s(<i>F</i>^2^) is used only for calculating <i>R</i>-factors(gt) <i>etc</i>.
and is not relevant to the choice of reflections for refinement.
<i>R</i>-factors based on <i>F</i>^2^ are statistically about twice as large
as those based on <i>F</i>, and <i>R</i>- factors based on ALL data will be
even larger.
;
_reflns_number_total     3612
_reflns_number_gt     3295
_reflns_threshold_expression     I>2\s(I)
_refine_ls_structure_factor_coef     Fsqd
_refine_ls_matrix_type     full
_refine_ls_R_factor_all     0.0501
_refine_ls_R_factor_gt     0.0455
_refine_ls_wR_factor_gt     0.1152
_refine_ls_wR_factor_ref     0.1186
_refine_ls_goodness_of_fit_ref     1.073
_refine_ls_restrained_S_all     1.114
_refine_ls_number_reflns     3612
_refine_ls_number_parameters     199
_refine_ls_number_restraints     29
_refine_ls_hydrogen_treatment     mixed
_refine_ls_weighting_scheme     calc
_refine_ls_weighting_details
         'calc w=1/[\s^2^(Fo^2^)+(0.0623P)^2^+0.2342P] where P=(Fo^2^+2Fc^2^)/3'
_atom_sites_solution_hydrogens     geom
_atom_sites_solution_primary     direct
_atom_sites_solution_secondary     difmap
_refine_ls_shift/su_max     0.001
_refine_ls_shift/su_mean     0.000
_refine_diff_density_max     0.741
_refine_diff_density_min     -0.539
_refine_ls_extinction_method     none
_refine_ls_extinction_coef     ?
_refine_ls_abs_structure_details     'Flack (1983), 1293 Friedel pairs'
_refine_ls_abs_structure_Flack     0.05(9)
loop_
    _atom_type_symbol
    _atom_type_description
    _atom_type_scat_dispersion_real
    _atom_type_scat_dispersion_imag
    _atom_type_scat_source
    'C' 'C' 0.0033 0.0000
                         'International Tables Vol C Tables 4.2.6.8 and 6.1.1.4'
    'H' 'H' 0.0000 0.0000
                         'International Tables Vol C Tables 4.2.6.8 and 6.1.1.4'
    'N' 'N' 0.0061 0.0000
                         'International Tables Vol C Tables 4.2.6.8 and 6.1.1.4'
    'S' 'S' 0.1246 0.0000
                         'International Tables Vol C Tables 4.2.6.8 and 6.1.1.4'
_computing_data_collection     'APEX2 (Bruker, 2005)'
_computing_cell_refinement     'APEX2 (Bruker, 2005)'
_computing_data_reduction     'SAINT (Bruker, 2005)'
_computing_structure_solution     'SHELXTL (Sheldrick, 2008)'
_computing_structure_refinement     'SHELXTL (Sheldrick, 2008)'
_computing_molecular_graphics     'SHELXTL (Sheldrick, 2008)'
_computing_publication_material
;
SHELXTL (Sheldrick, 2008) and PLATON (Spek, 2003)
;
loop_
    _atom_site_type_symbol
    _atom_site_label
    _atom_site_fract_x
    _atom_site_fract_y
    _atom_site_fract_z
    _atom_site_U_iso_or_equiv
    _atom_site_adp_type
    _atom_site_calc_flag
    _atom_site_refinement_flags
    _atom_site_occupancy
    _atom_site_disorder_assembly
    _atom_site_disorder_group
    S S1 0.52913(8) 0.63928(8) 0.56907(3) 0.02823(14) Uani d . 1 . .
    N N1 0.3013(3) 0.7737(3) 0.41731(11) 0.0254(4) Uani d . 1 . .
    H H1 0.3880 0.8576 0.4194 0.030 Uiso calc R 1 . .
    N N2 0.1200(3) 0.7497(3) 0.35093(12) 0.0268(4) Uani d . 1 . .
    N N3 0.1622(3) 0.5540(3) 0.44853(12) 0.0255(4) Uani d . 1 . .
    N N4 0.1075(4) 0.4156(3) 0.49036(14) 0.0304(5) Uani d . 1 . .
    H H4A 0.205(5) 0.349(4) 0.477(2) 0.036(8) Uiso d . 1 . .
    H H4B 0.120(6) 0.435(5) 0.551(2) 0.050(9) Uiso d . 1 . .
    C C1 0.3316(3) 0.6572(3) 0.47770(12) 0.0236(4) Uani d . 1 . .
    C C2 0.0397(3) 0.6138(3) 0.37174(13) 0.0242(5) Uani d . 1 . .
    C C3 -0.1391(4) 0.5226(3) 0.31435(13) 0.0262(5) Uani d . 1 . .
    H H3 -0.2464 0.4790 0.3546 0.031 Uiso calc R 1 . .
    C C4 -0.0251(3) 0.3868(3) 0.27194(13) 0.0245(4) Uani d . 1 . .
    C C5 -0.1039(4) 0.2344(3) 0.27769(15) 0.0304(5) Uani d . 1 . .
    H H5 -0.2342 0.2154 0.3068 0.037 Uiso calc R 1 . .
    C C6 0.0035(4) 0.1101(3) 0.24192(15) 0.0299(5) Uani d . 1 . .
    H H6 -0.0538 0.0068 0.2468 0.036 Uiso calc R 1 . .
    C C7 0.1950(3) 0.1335(4) 0.19865(12) 0.0275(4) Uani d . 1 . .
    C C8 0.2718(4) 0.2844(4) 0.19190(16) 0.0324(6) Uani d . 1 . .
    H H8 0.4009 0.3031 0.1620 0.039 Uiso calc R 1 . .
    C C9 0.1650(4) 0.4104(3) 0.22788(15) 0.0291(5) Uani d . 1 . .
    H H9 0.2220 0.5137 0.2224 0.035 Uiso calc R 1 . .
    C C10 0.3109(4) -0.0036(4) 0.15975(16) 0.0368(6) Uani d . 1 A .
    H H10A 0.2910 -0.0980 0.1969 0.044 Uiso calc R 1 . .
    H H10B 0.4747 0.0186 0.1643 0.044 Uiso calc R 1 . .
    C C11 0.2221(5) -0.0394(6) 0.0603(2) 0.0730(14) Uani d D 1 . .
    H H11A 0.2458 0.0624 0.0293 0.088 Uiso calc PR 0.685(8) A 1
    H H11B 0.0645 -0.0562 0.0639 0.088 Uiso d PR 0.315(8) A 2
    C C12 0.3694(11) -0.1501(9) 0.0159(4) 0.0661(18) Uani d PDU 0.685(8) A 1
    H H12A 0.3053 -0.1668 -0.0475 0.099 Uiso calc PR 0.685(8) A 1
    H H12B 0.3782 -0.2507 0.0483 0.099 Uiso calc PR 0.685(8) A 1
    H H12C 0.5210 -0.1053 0.0179 0.099 Uiso calc PR 0.685(8) A 1
    C C13 -0.0227(7) -0.0626(7) 0.0405(3) 0.0514(15) Uani d PDU 0.685(8) A 1
    H H13A -0.0626 -0.0822 -0.0247 0.077 Uiso calc PR 0.685(8) A 1
    H H13B -0.1010 0.0318 0.0578 0.077 Uiso calc PR 0.685(8) A 1
    H H13C -0.0679 -0.1528 0.0750 0.077 Uiso calc PR 0.685(8) A 1
    C C12A 0.309(2) -0.2128(11) 0.0475(8) 0.057(3) Uani d PDU 0.315(8) A 2
    H H12D 0.2612 -0.2475 -0.0149 0.085 Uiso calc PR 0.315(8) A 2
    H H12E 0.2456 -0.2831 0.0901 0.085 Uiso calc PR 0.315(8) A 2
    H H12F 0.4742 -0.2149 0.0595 0.085 Uiso calc PR 0.315(8) A 2
    C C13A 0.220(3) 0.0688(16) -0.0169(8) 0.096(6) Uani d PDU 0.315(8) A 2
    H H13D 0.1648 0.1717 -0.0002 0.144 Uiso calc PR 0.315(8) A 2
    H H13E 0.1214 0.0271 -0.0691 0.144 Uiso calc PR 0.315(8) A 2
    H H13F 0.3740 0.0797 -0.0329 0.144 Uiso calc PR 0.315(8) A 2
    C C14 -0.2708(4) 0.6302(4) 0.24338(15) 0.0321(5) Uani d . 1 . .
    H H14A -0.3404 0.7156 0.2743 0.048 Uiso calc R 1 . .
    H H14B -0.3886 0.5693 0.2069 0.048 Uiso calc R 1 . .
    H H14C -0.1674 0.6742 0.2037 0.048 Uiso calc R 1 . .
loop_
    _atom_site_aniso_label
    _atom_site_aniso_U_11
    _atom_site_aniso_U_22
    _atom_site_aniso_U_33
    _atom_site_aniso_U_12
    _atom_site_aniso_U_13
    _atom_site_aniso_U_23
    S1 0.0253(2) 0.0327(3) 0.0260(2) 0.0030(3) 0.00040(16) -0.0015(2)
    N1 0.0251(8) 0.0242(11) 0.0263(8) 0.0010(8) 0.0010(6) -0.0027(7)
    N2 0.0252(9) 0.0283(11) 0.0260(8) 0.0019(9) 0.0003(6) -0.0031(7)
    N3 0.0222(8) 0.0301(11) 0.0246(8) 0.0005(8) 0.0050(6) 0.0010(7)
    N4 0.0269(9) 0.0345(12) 0.0308(9) -0.0024(10) 0.0079(7) 0.0085(9)
    C1 0.0222(8) 0.0256(13) 0.0239(8) 0.0026(10) 0.0068(6) -0.0016(8)
    C2 0.0227(8) 0.0280(14) 0.0224(8) 0.0040(10) 0.0045(6) 0.0018(8)
    C3 0.0204(9) 0.0301(13) 0.0286(9) -0.0016(10) 0.0044(7) 0.0001(9)
    C4 0.0204(9) 0.0295(12) 0.0227(8) -0.0003(10) -0.0001(7) 0.0000(8)
    C5 0.0283(11) 0.0333(14) 0.0312(10) -0.0001(11) 0.0095(8) 0.0065(9)
    C6 0.0326(10) 0.0269(14) 0.0302(9) -0.0007(11) 0.0040(8) 0.0039(9)
    C7 0.0235(8) 0.0358(12) 0.0220(7) 0.0045(13) -0.0018(6) -0.0020(11)
    C8 0.0244(10) 0.0444(16) 0.0288(10) -0.0076(11) 0.0054(8) -0.0084(10)
    C9 0.0263(10) 0.0313(13) 0.0304(10) -0.0074(11) 0.0062(8) -0.0041(9)
    C10 0.0319(12) 0.0444(17) 0.0325(11) 0.0092(13) -0.0017(9) -0.0107(11)
    C11 0.0469(17) 0.120(4) 0.0501(17) 0.028(2) -0.0016(13) -0.044(2)
    C12 0.072(4) 0.077(4) 0.053(3) 0.008(3) 0.028(3) -0.029(3)
    C13 0.047(2) 0.071(4) 0.0333(18) -0.003(2) -0.0046(16) -0.018(2)
    C12A 0.040(5) 0.092(8) 0.040(5) -0.005(5) 0.006(4) -0.021(5)
    C13A 0.086(8) 0.107(10) 0.090(8) 0.008(7) -0.008(6) -0.040(7)
    C14 0.0249(9) 0.0328(13) 0.0368(10) -0.0003(13) -0.0027(7) 0.0012(11)
_geom_special_details
;
All e.s.d.'s (except the e.s.d. in the dihedral angle between two l.s. planes)
are estimated using the full covariance matrix. The cell e.s.d.'s are taken
into account individually in the estimation of e.s.d.'s in distances, angles
and torsion angles; correlations between e.s.d.'s in cell parameters are only
used when they are defined by crystal symmetry. An approximate (isotropic)
treatment of cell e.s.d.'s is used for estimating e.s.d.'s involving l.s.
planes.
;
loop_
    _geom_bond_atom_site_label_1
    _geom_bond_atom_site_label_2
    _geom_bond_site_symmetry_2
    _geom_bond_distance
    _geom_bond_publ_flag
    S1 C1 . 1.688(2) ?
    N1 C1 . 1.334(3) ?
    N1 N2 . 1.384(2) ?
    N1 H1 . 0.8800 ?
    N2 C2 . 1.304(3) ?
    N3 C1 . 1.368(3) ?
    N3 C2 . 1.372(3) ?
    N3 N4 . 1.390(3) ?
    N4 H4A . 0.85(4) ?
    N4 H4B . 0.91(3) ?
    C2 C3 . 1.496(3) ?
    C3 C4 . 1.518(3) ?
    C3 C14 . 1.535(3) ?
    C3 H3 . 1.00 ?
    C4 C5 . 1.386(4) ?
    C4 C9 . 1.394(3) ?
    C5 C6 . 1.378(4) ?
    C5 H5 . 0.95 ?
    C6 C7 . 1.394(3) ?
    C6 H6 . 0.95 ?
    C7 C8 . 1.372(4) ?
    C7 C10 . 1.508(4) ?
    C8 C9 . 1.389(4) ?
    C8 H8 . 0.95 ?
    C9 H9 . 0.95 ?
    C10 C11 . 1.533(4) ?
    C10 H10A . 0.99 ?
    C10 H10B . 0.99 ?
    C11 C13 . 1.468(4) ?
    C11 C13A . 1.468(7) ?
    C11 C12 . 1.497(5) ?
    C11 C12A . 1.584(7) ?
    C11 H11A . 1.00 ?
    C11 H11B . 0.96 ?
    C12 H12A . 0.98 ?
    C12 H12B . 0.98 ?
    C12 H12C . 0.98 ?
    C13 H13A . 0.98 ?
    C13 H13B . 0.98 ?
    C13 H13C . 0.98 ?
    C12A H12D . 0.98 ?
    C12A H12E . 0.98 ?
    C12A H12F . 0.98 ?
    C13A H13D . 0.98 ?
    C13A H13E . 0.98 ?
    C13A H13F . 0.98 ?
    C14 H14A . 0.98 ?
    C14 H14B . 0.98 ?
    C14 H14C . 0.98 ?
loop_
    _geom_angle_atom_site_label_1
    _geom_angle_atom_site_label_2
    _geom_angle_atom_site_label_3
    _geom_angle_site_symmetry_1
    _geom_angle_site_symmetry_3
    _geom_angle
    _geom_angle_publ_flag
    C1 N1 N2 . . 113.3(2) ?
    C1 N1 H1 . . 123.4 ?
    N2 N1 H1 . . 123.4 ?
    C2 N2 N1 . . 103.96(18) ?
    C1 N3 C2 . . 108.67(19) ?
    C1 N3 N4 . . 127.56(18) ?
    C2 N3 N4 . . 123.66(19) ?
    N3 N4 H4A . . 105(2) ?
    N3 N4 H4B . . 107(3) ?
    H4A N4 H4B . . 112(3) ?
    N1 C1 N3 . . 103.48(17) ?
    N1 C1 S1 . . 128.94(19) ?
    N3 C1 S1 . . 127.58(18) ?
    N2 C2 N3 . . 110.60(19) ?
    N2 C2 C3 . . 125.67(19) ?
    N3 C2 C3 . . 123.2(2) ?
    C2 C3 C4 . . 107.83(17) ?
    C2 C3 C14 . . 110.3(2) ?
    C4 C3 C14 . . 112.86(18) ?
    C2 C3 H3 . . 108.6 ?
    C4 C3 H3 . . 108.6 ?
    C14 C3 H3 . . 108.6 ?
    C5 C4 C9 . . 117.8(2) ?
    C5 C4 C3 . . 120.96(19) ?
    C9 C4 C3 . . 121.2(2) ?
    C6 C5 C4 . . 121.2(2) ?
    C6 C5 H5 . . 119.4 ?
    C4 C5 H5 . . 119.4 ?
    C5 C6 C7 . . 121.0(3) ?
    C5 C6 H6 . . 119.5 ?
    C7 C6 H6 . . 119.5 ?
    C8 C7 C6 . . 117.9(3) ?
    C8 C7 C10 . . 121.6(2) ?
    C6 C7 C10 . . 120.5(3) ?
    C7 C8 C9 . . 121.4(2) ?
    C7 C8 H8 . . 119.3 ?
    C9 C8 H8 . . 119.3 ?
    C8 C9 C4 . . 120.6(2) ?
    C8 C9 H9 . . 119.7 ?
    C4 C9 H9 . . 119.7 ?
    C7 C10 C11 . . 113.7(2) ?
    C7 C10 H10A . . 108.8 ?
    C11 C10 H10A . . 108.8 ?
    C7 C10 H10B . . 108.8 ?
    C11 C10 H10B . . 108.8 ?
    H10A C10 H10B . . 107.7 ?
    C13 C11 C13A . . 91.1(8) ?
    C13 C11 C12 . . 116.9(4) ?
    C13A C11 C12 . . 90.0(8) ?
    C13 C11 C10 . . 115.8(3) ?
    C13A C11 C10 . . 126.3(7) ?
    C12 C11 C10 . . 113.4(3) ?
    C13 C11 C12A . . 100.6(5) ?
    C13A C11 C12A . . 117.5(8) ?
    C10 C11 C12A . . 102.8(5) ?
    C13 C11 H11A . . 102.6 ?
    C12 C11 H11A . . 102.6 ?
    C10 C11 H11A . . 102.6 ?
    C12A C11 H11A . . 133.3 ?
    C13A C11 H11B . . 103.0 ?
    C12 C11 H11B . . 124.4 ?
    C10 C11 H11B . . 101.5 ?
    C12A C11 H11B . . 101.9 ?
    H11A C11 H11B . . 110.5 ?
    C11 C12 H12A . . 109.5 ?
    C11 C12 H12B . . 109.5 ?
    H12A C12 H12B . . 109.5 ?
    C11 C12 H12C . . 109.5 ?
    H12A C12 H12C . . 109.5 ?
    H12B C12 H12C . . 109.5 ?
    C11 C13 H13A . . 109.5 ?
    H11B C13 H13A . . 133.0 ?
    C11 C13 H13B . . 109.5 ?
    H11B C13 H13B . . 100.7 ?
    H13A C13 H13B . . 109.5 ?
    C11 C13 H13C . . 109.5 ?
    H11B C13 H13C . . 92.6 ?
    H13A C13 H13C . . 109.5 ?
    H13B C13 H13C . . 109.5 ?
    C11 C12A H12D . . 109.5 ?
    C11 C12A H12E . . 109.5 ?
    H12D C12A H12E . . 109.5 ?
    C11 C12A H12F . . 109.5 ?
    H12D C12A H12F . . 109.5 ?
    H12E C12A H12F . . 109.5 ?
    C11 C13A H13D . . 109.5 ?
    C11 C13A H13E . . 109.5 ?
    H13D C13A H13E . . 109.5 ?
    C11 C13A H13F . . 109.5 ?
    H13D C13A H13F . . 109.5 ?
    H13E C13A H13F . . 109.5 ?
    C3 C14 H14A . . 109.5 ?
    C3 C14 H14B . . 109.5 ?
    H14A C14 H14B . . 109.5 ?
    C3 C14 H14C . . 109.5 ?
    H14A C14 H14C . . 109.5 ?
    H14B C14 H14C . . 109.5 ?
loop_
    _geom_torsion_atom_site_label_1
    _geom_torsion_atom_site_label_2
    _geom_torsion_atom_site_label_3
    _geom_torsion_atom_site_label_4
    _geom_torsion_site_symmetry_1
    _geom_torsion_site_symmetry_2
    _geom_torsion_site_symmetry_3
    _geom_torsion_site_symmetry_4
    _geom_torsion
    _geom_torsion_publ_flag
    C1 N1 N2 C2 . . . . -0.4(2) ?
    N2 N1 C1 N3 . . . . 0.1(2) ?
    N2 N1 C1 S1 . . . . -179.58(16) ?
    C2 N3 C1 N1 . . . . 0.3(2) ?
    N4 N3 C1 N1 . . . . -175.8(2) ?
    C2 N3 C1 S1 . . . . 179.98(16) ?
    N4 N3 C1 S1 . . . . 3.8(3) ?
    N1 N2 C2 N3 . . . . 0.6(2) ?
    N1 N2 C2 C3 . . . . -171.3(2) ?
    C1 N3 C2 N2 . . . . -0.6(2) ?
    N4 N3 C2 N2 . . . . 175.7(2) ?
    C1 N3 C2 C3 . . . . 171.53(18) ?
    N4 N3 C2 C3 . . . . -12.1(3) ?
    N2 C2 C3 C4 . . . . 105.2(3) ?
    N3 C2 C3 C4 . . . . -65.8(2) ?
    N2 C2 C3 C14 . . . . -18.5(3) ?
    N3 C2 C3 C14 . . . . 170.53(19) ?
    C2 C3 C4 C5 . . . . 129.3(2) ?
    C14 C3 C4 C5 . . . . -108.6(2) ?
    C2 C3 C4 C9 . . . . -49.2(3) ?
    C14 C3 C4 C9 . . . . 72.9(3) ?
    C9 C4 C5 C6 . . . . 0.7(3) ?
    C3 C4 C5 C6 . . . . -177.8(2) ?
    C4 C5 C6 C7 . . . . -0.1(3) ?
    C5 C6 C7 C8 . . . . -0.7(3) ?
    C5 C6 C7 C10 . . . . -180.0(2) ?
    C6 C7 C8 C9 . . . . 0.8(3) ?
    C10 C7 C8 C9 . . . . -179.9(2) ?
    C7 C8 C9 C4 . . . . -0.2(4) ?
    C5 C4 C9 C8 . . . . -0.6(3) ?
    C3 C4 C9 C8 . . . . 177.9(2) ?
    C8 C7 C10 C11 . . . . -88.8(3) ?
    C6 C7 C10 C11 . . . . 90.4(3) ?
    C7 C10 C11 C13 . . . . -53.8(5) ?
    C7 C10 C11 C13A . . . . 58.6(10) ?
    C7 C10 C11 C12 . . . . 167.1(4) ?
    C7 C10 C11 C12A . . . . -162.4(5) ?
loop_
    _geom_hbond_atom_site_label_D
    _geom_hbond_atom_site_label_H
    _geom_hbond_atom_site_label_A
    _geom_hbond_site_symmetry_A
    _geom_hbond_distance_DH
    _geom_hbond_distance_HA
    _geom_hbond_distance_DA
    _geom_hbond_angle_DHA
    _geom_hbond_publ_flag
    N1 H1 S1 2_656 0.88 2.45 3.272(3) 155 y
    N4 H4A S1 2_646 0.85(3) 2.54(3) 3.392(3) 176(3) y
    C5 H5 S1 2_546 0.95 2.78 3.704(2) 165 y
