# Supplementary material for: 4-Amino-3-{1-[4-(2-methyl­prop­yl)phen­yl]eth­yl}-1H-1,2,4-triazole-5(4H)-thione
Source: Acta Crystallogr Sect E Struct Rep Online. 2008 Jul 26;64(Pt 8):o1590–1. doi: 10.1107/S1600536808022794 (PMC2962189; doi:10.1107/S1600536808022794)
Supplement: Supplementary file 2 [file e-64-o1590-Isup2.hkl]

# 
# h,k,l, Fc-squared, Fo-squared, sigma(Fo-squared) and status flag 
# 
data_I
_shelx_title '  CI2633         P 21         R = 0.04' 
_shelx_refln_list_code          4 
_shelx_F_calc_maximum       73.08 
_exptl_crystal_F_000       296.00 
_reflns_d_resolution_high  0.7111 
 
loop_ 
 _symmetry_equiv_pos_as_xyz 
 'x, y, z' 
 '-x, y+1/2, -z' 
 
_cell_length_a     5.9720 
_cell_length_b     8.5153 
_cell_length_c    14.8271 
_cell_angle_alpha  90.000 
_cell_angle_beta   97.223 
_cell_angle_gamma  90.000 
 
_shelx_F_squared_multiplier     1.000 
 
loop_ 
 _refln_index_h 
 _refln_index_k 
 _refln_index_l 
 _refln_F_squared_calc 
 _refln_F_squared_meas 
 _refln_F_squared_sigma 
 _refln_observed_status 
   0  -8   0      559.07      615.57     18.83 o 
   1  -8   0       28.22       27.34      2.78 o 
   1  -7   0      141.57      154.60      6.35 o 
   0  -6   0      397.61      352.98     10.83 o 
   0  -4   0      423.61      356.20     10.33 o 
   3  -3   0      154.53      149.90      6.00 o 
   4  -3   0      138.23      133.09      3.68 o 
   5  -3   0       77.89       73.80      2.90 o 
   6  -3   0      153.79      158.15      6.00 o 
   7  -3   0       32.24       31.59      2.65 o 
   8  -3   0       27.47       30.49      2.97 o 
   2  -2   0      164.96      143.39      3.73 o 
   3  -2   0      232.73      255.70      5.13 o 
   4  -2   0      183.12      171.91      3.90 o 
   5  -2   0      113.13      115.26      6.97 o 
   6  -2   0       65.82       60.80      3.64 o 
   7  -2   0        6.11        5.76      1.81 o 
   8  -2   0        0.81        4.11      1.99 o 
   1  -1   0      455.46      467.16     10.91 o 
   2  -1   0      741.56      705.33     16.96 o 
   3  -1   0      162.25      168.13      3.73 o 
   4  -1   0      404.87      430.16      8.63 o 
   5  -1   0      198.88      206.20      4.91 o 
   6  -1   0       45.01       35.06      2.96 o 
   7  -1   0       13.01       13.34      2.34 o 
   8  -1   0       13.61       14.99      2.64 o 
   1   0   0     1473.35     1665.27     28.14 o 
   2   0   0       76.65       71.65      1.48 o 
   3   0   0       82.54       79.75      1.28 o 
   4   0   0       70.96       72.80      1.67 o 
   5   0   0      159.95      155.43      3.61 o 
   6   0   0      135.12      146.97      9.33 o 
   7   0   0       39.60       38.34      3.48 o 
   8   0   0        1.98        1.83      1.83 o 
   1   1   0      452.47      469.71      7.42 o 
   2   1   0      735.17      734.04     12.60 o 
   3   1   0      163.94      175.44      2.80 o 
   4   1   0      408.64      448.14      6.37 o 
   5   1   0      198.84      212.77      3.61 o 
   6   1   0       44.58       41.59      2.15 o 
   7   1   0       12.58       12.41      1.48 o 
   8   1   0       13.30       15.62      2.85 o 
   0   2   0      930.50      898.72     28.14 o 
   1   2   0      961.71      974.42     17.21 o 
   2   2   0      160.85      142.70      2.86 o 
   3   2   0      225.67      262.19      5.75 o 
   4   2   0      181.98      170.73      2.69 o 
   5   2   0      116.57      119.71      2.24 o 
   6   2   0       64.45       56.95      2.63 o 
   7   2   0        6.20        7.29      2.23 o 
   8   2   0        0.81        1.61      1.32 o 
   1   3   0      621.63      621.85     11.26 o 
   2   3   0      220.29      219.05      4.07 o 
   3   3   0      151.86      159.44      3.62 o 
   4   3   0      139.75      149.38      3.91 o 
   5   3   0       80.91       67.87      4.86 o 
   6   3   0      149.64      151.22      3.85 o 
   7   3   0       33.94       27.68      3.53 o 
   8   3   0       26.37       23.16      3.14 o 
   0   4   0      423.42      351.18      8.32 o 
   1   4   0       57.88       43.38      1.31 o 
   2   4   0      770.97      848.39     12.14 o 
   3   4   0       33.79       28.23      1.28 o 
   4   4   0      281.78      283.90      7.46 o 
   5   4   0       65.96       58.33      2.41 o 
   6   4   0       46.79       43.49      3.35 o 
   7   4   0       30.72       21.19      2.81 o 
   1   5   0      213.92      232.20      3.82 o 
   2   5   0       68.02       76.21      2.03 o 
   3   5   0        7.18        3.89      1.33 o 
   4   5   0      133.87      133.85      4.51 o 
   5   5   0       84.96       83.52      3.72 o 
   6   5   0       69.57       79.88      7.08 o 
   7   5   0        6.48        2.92      2.28 o 
   0   6   0      387.49      343.99     10.39 o 
   1   6   0      635.28      614.97      8.84 o 
   2   6   0        9.43       15.48      1.52 o 
   3   6   0        7.96        6.13      1.67 o 
   4   6   0      273.39      308.44     14.29 o 
   5   6   0       27.36       31.47      2.32 o 
   6   6   0        2.29        0.11      1.61 o 
   7   6   0       12.03       11.78      2.18 o 
   1   7   0      141.46      163.25      3.26 o 
   2   7   0       50.86       48.30      2.06 o 
   3   7   0       71.73       54.60      2.82 o 
   4   7   0       82.68       85.28      3.57 o 
   5   7   0       20.11       25.01      9.28 o 
   6   7   0       38.16       40.85      3.26 o 
   0   8   0      559.02      643.15     20.80 o 
   1   8   0       29.81       34.57      2.37 o 
   2   8   0       45.35       36.34      3.26 o 
   3   8   0       30.88       35.58      2.56 o 
   4   8   0       36.78       42.16      7.33 o 
   5   8   0       40.22       36.28      4.08 o 
   6   8   0       17.38       14.00      5.18 o 
   1   9   0       24.45       34.57      2.64 o 
   2   9   0       28.09       21.72      2.88 o 
   3   9   0        5.72        4.96      2.18 o 
   4   9   0       37.13       45.33      7.32 o 
   5   9   0       26.86       32.98      4.13 o 
   0  10   0       69.99       70.68      6.88 o 
   1  10   0       39.34       53.06      4.01 o 
   2  10   0       24.02       30.63      3.46 o 
   3  10   0       75.10       86.27      5.76 o 
   4  10   0        2.13        8.25      2.89 o 
   1  11   0       18.15       21.34      5.67 o 
   2  11   0        2.96        7.28      3.24 o 
   3  11   0        1.01        1.04      2.52 o 
  -2  -9   1        3.18        3.93      1.77 o 
  -1  -8   1      112.52      127.23      5.88 o 
   0  -8   1      175.38      161.07      6.66 o 
  -1  -7   1       66.08       79.32      4.25 o 
   0  -7   1       78.76       71.90      2.62 o 
   1  -7   1       59.49       44.22      2.94 o 
   0  -6   1       53.74       68.03      3.50 o 
   1  -6   1      230.43      255.28      8.54 o 
   0  -5   1      174.84      197.32      4.67 o 
   1  -5   1       34.81       32.47      2.09 o 
   0  -4   1      267.27      306.33      6.35 o 
   1  -4   1      487.32      456.62     13.03 o 
  -7  -3   1       11.38       14.74      2.08 o 
  -6  -3   1       17.00       16.53      1.89 o 
  -5  -3   1      125.71      132.46      3.67 o 
  -4  -3   1      168.95      166.75      4.40 o 
  -3  -3   1      238.02      257.32      9.62 o 
   0  -3   1       86.04       91.48      3.27 o 
   3  -3   1      337.17      291.71      8.42 o 
   4  -3   1       27.80       27.17      1.36 o 
   5  -3   1       49.95       50.92      2.14 o 
   6  -3   1      371.02      379.45     12.12 o 
   7  -3   1       26.60       27.57      2.69 o 
   8  -3   1       21.82       22.88      2.69 o 
  -8  -2   1        9.05        5.03      2.04 o 
  -7  -2   1       81.78       78.24      4.24 o 
  -6  -2   1       23.63       25.98      2.58 o 
  -5  -2   1       97.95       92.84      3.20 o 
  -4  -2   1      166.92      163.21      3.74 o 
  -3  -2   1      291.65      285.23      5.62 o 
  -2  -2   1      226.69      229.89      8.11 o 
   0  -2   1     2091.91     2188.34     57.79 o 
   1  -2   1     1342.83     1338.72     38.53 o 
   2  -2   1      400.04      424.65      7.91 o 
   3  -2   1      110.74       99.77      3.20 o 
   4  -2   1       89.89       89.98      2.51 o 
   5  -2   1       16.51       20.53      1.54 o 
   6  -2   1      158.02      158.40      6.44 o 
   7  -2   1       35.11       34.57      3.07 o 
   8  -2   1        8.93       11.52      2.42 o 
  -8  -1   1       28.27       26.70      3.19 o 
  -7  -1   1        3.23        0.18      1.36 o 
  -6  -1   1       18.48       18.64      2.30 o 
  -5  -1   1      146.17      149.01      3.77 o 
  -4  -1   1       21.94       21.55      0.93 o 
  -3  -1   1       88.93       83.63      1.74 o 
  -2  -1   1       52.11       48.38      1.76 o 
  -1  -1   1     3255.24     3184.07     71.83 o 
   0  -1   1      351.68      355.24      7.43 o 
   1  -1   1      735.08      689.35     14.54 o 
   2  -1   1      787.06      816.19     11.07 o 
   3  -1   1      221.14      229.79      4.62 o 
   4  -1   1      504.63      516.66     11.67 o 
   5  -1   1       89.39       90.46      2.79 o 
   6  -1   1       63.37       68.90      4.02 o 
   7  -1   1       41.67       39.59      3.42 o 
   8  -1   1       23.18       19.38      2.95 o 
  -8   0   1        4.09        6.18      2.18 o 
  -7   0   1       40.54       36.28      3.38 o 
  -6   0   1       85.81       79.73      2.84 o 
  -5   0   1      237.48      245.30      6.16 o 
  -4   0   1        2.99        2.21      0.40 o 
  -3   0   1      194.38      172.73      2.48 o 
  -2   0   1      863.81      868.40     13.13 o 
  -1   0   1     1305.97     1484.46     22.27 o 
   1   0   1     1003.89     1013.02     36.35 o 
   2   0   1      296.90      335.38      7.46 o 
   3   0   1      608.84      666.70      8.96 o 
   4   0   1      137.17      146.98      2.30 o 
   5   0   1      210.03      209.21      4.03 o 
   6   0   1       13.14       12.02      1.14 o 
   7   0   1       65.88       69.84      4.45 o 
   8   0   1        1.05        2.96      1.95 o 
  -8   1   1       28.33       30.66      3.55 o 
  -7   1   1        3.71        3.72      1.09 o 
  -6   1   1       17.77       19.62      1.60 o 
  -5   1   1      146.60      143.53      2.75 o 
  -4   1   1       22.80       20.50      0.88 o 
  -3   1   1       88.15       83.68      1.31 o 
  -2   1   1       52.45       52.83      1.21 o 
  -1   1   1     3246.39     3107.19     71.32 o 
   0   1   1      358.26      361.28     11.43 o 
   1   1   1      732.82      684.11     12.21 o 
   2   1   1      785.33      849.10     20.12 o 
   3   1   1      226.69      236.90      3.93 o 
   4   1   1      506.95      533.80      7.45 o 
   5   1   1       86.24       86.24      1.80 o 
   6   1   1       63.17       68.01      2.73 o 
   7   1   1       40.23       37.17      2.51 o 
   8   1   1       24.36       31.63      3.65 o 
  -8   2   1        8.54        8.65      1.61 o 
  -7   2   1       81.41       71.92      3.74 o 
  -6   2   1       25.09       23.99      2.01 o 
  -5   2   1       99.37       95.91      2.17 o 
  -4   2   1      169.12      168.74      2.65 o 
  -3   2   1      284.69      297.27      5.31 o 
  -2   2   1      222.38      230.97      4.92 o 
  -1   2   1      247.51      249.72      7.60 o 
   0   2   1     2100.48     2228.12     67.63 o 
   1   2   1     1340.03     1225.65     19.23 o 
   2   2   1      396.70      420.10      7.94 o 
   3   2   1      107.38      102.57      2.16 o 
   4   2   1       91.39       92.09      1.90 o 
   5   2   1       16.92       16.43      0.99 o 
   6   2   1      158.19      152.96      3.77 o 
   7   2   1       34.85       26.00      5.32 o 
   8   2   1        8.79        8.97      1.61 o 
  -8   3   1       23.55       19.64      2.10 o 
  -7   3   1       12.42       10.99      1.40 o 
  -6   3   1       17.10       17.62      5.31 o 
  -5   3   1      125.16      127.72      3.75 o 
  -4   3   1      170.30      181.28      3.13 o 
  -3   3   1      237.29      289.26     13.87 o 
  -2   3   1      151.99      158.07      3.09 o 
  -1   3   1      217.24      239.16      4.89 o 
   0   3   1       83.63       82.86      4.47 o 
   1   3   1       43.32       48.67      1.46 o 
   2   3   1      216.02      211.28      4.01 o 
   3   3   1      338.05      306.90      5.31 o 
   4   3   1       29.12       26.85      1.41 o 
   5   3   1       52.78       44.54      2.82 o 
   6   3   1      366.55      379.37     12.77 o 
   7   3   1       28.59       25.31      2.87 o 
   8   3   1       21.20       16.24      2.03 o 
  -7   4   1       54.03       53.73      3.31 o 
  -6   4   1        2.10        0.27      1.09 o 
  -5   4   1       23.99       21.11      2.98 o 
  -4   4   1      478.29      500.48     20.76 o 
  -3   4   1      175.57      204.69      6.23 o 
  -2   4   1       31.26       23.40      1.27 o 
  -1   4   1      222.40      221.72      4.45 o 
   0   4   1      266.05      291.52      7.23 o 
   1   4   1      491.92      446.51     10.12 o 
   2   4   1      694.72      686.20     11.27 o 
   3   4   1       58.12       66.97      2.18 o 
   4   4   1       48.01       45.22      2.06 o 
   5   4   1      113.92      110.82      4.16 o 
   6   4   1       26.80       17.44      8.09 o 
   7   4   1        0.89        0.84      1.58 o 
  -7   5   1       17.76       16.11      2.23 o 
  -6   5   1        5.05        3.19      1.25 o 
  -5   5   1       40.72       41.80      2.38 o 
  -4   5   1       39.12       52.17      2.35 o 
  -3   5   1       41.41       46.04      2.23 o 
  -2   5   1       48.16       46.49      1.37 o 
  -1   5   1      105.11      111.71      2.25 o 
   0   5   1      177.68      199.12      3.89 o 
   1   5   1       36.00       27.49      1.23 o 
   2   5   1      111.43       88.26      1.97 o 
   3   5   1      176.55      160.88      5.41 o 
   4   5   1       85.99       94.05      3.06 o 
   5   5   1        6.37        7.35      1.71 o 
   6   5   1      140.10      143.79      9.35 o 
   7   5   1       15.90       10.33      2.41 o 
  -7   6   1       34.14       27.49      3.22 o 
  -6   6   1        6.80        9.10      1.73 o 
  -5   6   1       88.81       85.43      3.36 o 
  -4   6   1       42.03       39.63      3.78 o 
  -3   6   1       21.61       18.63      1.75 o 
  -2   6   1      206.96      214.64      4.45 o 
  -1   6   1      463.05      486.86      7.21 o 
   0   6   1       50.35       61.46      2.76 o 
   1   6   1      235.57      257.75      4.37 o 
   2   6   1      166.49      150.88      3.38 o 
   3   6   1       17.61       20.16      2.54 o 
   4   6   1       76.77       83.16      6.69 o 
   5   6   1       34.67       31.68      2.72 o 
   6   6   1       16.17       15.21      5.09 o 
   7   6   1        1.71        2.34      2.42 o 
  -6   7   1       16.62       16.33      2.18 o 
  -5   7   1       19.81       12.40      2.56 o 
  -4   7   1       44.65       48.09      5.96 o 
  -3   7   1        8.79       11.09      1.69 o 
  -2   7   1       41.25       38.92      1.90 o 
  -1   7   1       66.95       82.12      2.14 o 
   0   7   1       77.13       73.24      2.35 o 
   1   7   1       61.95       47.03      1.69 o 
   2   7   1       33.57       37.64      1.94 o 
   3   7   1      162.00      181.55      6.36 o 
   4   7   1      122.60      130.92     10.75 o 
   5   7   1       28.80       31.35      3.65 o 
   6   7   1       60.30       64.76      3.44 o 
  -6   8   1       22.11       17.55      6.20 o 
  -5   8   1       27.97       31.52      3.85 o 
  -4   8   1       33.88       32.02      3.56 o 
  -3   8   1       11.02       11.12      2.61 o 
  -2   8   1       80.73       96.11      5.40 o 
  -1   8   1      114.78      128.39      4.19 o 
   0   8   1      177.34      160.12      4.92 o 
   1   8   1        8.63        4.64      1.57 o 
   2   8   1       32.21       47.40      2.72 o 
   3   8   1       10.57        9.30      1.72 o 
   4   8   1       15.71       17.08      2.52 o 
   5   8   1       26.24       31.02      3.96 o 
   6   8   1        0.14       -0.89      1.63 o 
  -5   9   1       39.77       44.55     11.42 o 
  -4   9   1        6.63        4.13      2.45 o 
  -3   9   1        4.60        3.50      2.08 o 
  -2   9   1        3.23        1.80      2.11 o 
  -1   9   1       41.72       31.99      2.54 o 
   0   9   1        4.01        3.41      1.45 o 
   1   9   1       30.80       26.67      2.41 o 
   2   9   1       69.42       83.24      4.60 o 
   3   9   1        6.17        2.85      2.07 o 
   4   9   1       58.39       54.33      4.74 o 
   5   9   1        9.11        7.58      4.48 o 
  -4  10   1       15.45       15.07      3.26 o 
  -3  10   1       55.99       64.81      4.92 o 
  -2  10   1       14.92       17.02      4.29 o 
  -1  10   1       19.37       14.50      2.60 o 
   0  10   1       48.64       64.86      4.82 o 
   1  10   1       33.57       37.11      2.87 o 
   2  10   1       27.62       25.49      7.62 o 
   3  10   1        3.80        5.19      2.59 o 
   4  10   1        3.37        3.16      4.51 o 
  -3  11   1        5.33        5.43      2.83 o 
  -2  11   1        3.48        1.35      2.22 o 
  -1  11   1       10.52       12.81      5.15 o 
   0  11   1        8.77        8.90      3.36 o 
   1  11   1        2.55        1.57      4.42 o 
   2  11   1       15.52       13.38      3.10 o 
   3  11   1       27.54       28.96      4.42 o 
  -2  -9   2       25.41       20.78      3.05 o 
  -1  -9   2       86.42       95.43      5.29 o 
   0  -9   2        2.76        4.00      1.66 o 
  -1  -8   2      152.43      151.81      6.79 o 
   0  -8   2       93.50       68.79      4.12 o 
  -1  -7   2      192.50      157.23      6.66 o 
   0  -7   2        8.11        6.20      1.65 o 
   1  -7   2       43.01       30.86      2.57 o 
   0  -6   2       58.39       58.14      2.16 o 
   1  -6   2      133.03      118.60      5.05 o 
   0  -5   2      282.75      283.70      6.20 o 
   1  -5   2       21.32       18.62      1.82 o 
   0  -4   2       87.06       69.86      3.16 o 
   1  -4   2      177.26      195.40      6.57 o 
  -7  -3   2       20.31       21.58      2.25 o 
  -6  -3   2       38.17       36.10      2.55 o 
  -5  -3   2       56.14       59.84      2.15 o 
  -3  -3   2        9.95        7.08      0.87 o 
   0  -3   2     1058.89     1049.79     21.62 o 
   1  -3   2      329.83      282.92      9.56 o 
   2  -3   2      143.49      167.35      4.39 o 
   3  -3   2      372.14      360.97      7.08 o 
   4  -3   2      103.76       95.59      3.01 o 
   5  -3   2      344.57      348.85      8.36 o 
   6  -3   2       96.35      104.63      4.80 o 
   7  -3   2        0.45       -0.92      1.36 o 
  -8  -2   2        1.33        1.60      1.85 o 
  -7  -2   2       56.25       55.75      3.63 o 
  -6  -2   2      241.35      229.74      8.40 o 
  -5  -2   2      140.65      144.21      4.14 o 
  -4  -2   2       61.52       55.62      2.01 o 
  -3  -2   2      405.97      432.86      8.19 o 
  -2  -2   2      147.20      137.40      4.32 o 
  -1  -2   2     2686.90     2804.05     85.54 o 
   0  -2   2      123.55      140.50      3.54 o 
   1  -2   2      146.09      173.00      4.29 o 
   2  -2   2       45.44       55.16      1.28 o 
   3  -2   2       81.84      100.34      2.11 o 
   4  -2   2       17.52       19.50      1.18 o 
   5  -2   2       34.90       30.43      1.87 o 
   6  -2   2       10.61        9.23      1.88 o 
   7  -2   2       28.51       26.53      2.90 o 
   8  -2   2       15.46       16.30      2.72 o 
  -8  -1   2       17.94       17.80      2.71 o 
  -7  -1   2       21.48       19.43      2.55 o 
  -6  -1   2       12.97       15.47      2.08 o 
  -5  -1   2       52.95       51.04      2.41 o 
  -4  -1   2       44.55       46.30      1.21 o 
  -3  -1   2      304.55      332.12      5.12 o 
  -2  -1   2     1753.96     1805.72     39.34 o 
  -1  -1   2     5007.84     5196.72     95.49 o 
   0  -1   2     1336.19     1336.52     20.27 o 
   1  -1   2      236.08      259.22      6.09 o 
   2  -1   2      744.12      741.87     13.01 o 
   3  -1   2      913.86      954.98     17.15 o 
   4  -1   2      289.08      288.33      5.01 o 
   5  -1   2      141.86      134.65      3.69 o 
   6  -1   2       13.80       14.73      2.18 o 
   7  -1   2       13.44       14.74      2.38 o 
   8  -1   2       46.48       47.40      4.16 o 
  -8   0   2        0.01       -0.99      1.53 o 
  -7   0   2      157.06      167.39      7.20 o 
  -6   0   2       77.29       88.87      4.34 o 
  -5   0   2      175.24      160.49      3.68 o 
  -4   0   2        4.79        5.95      0.59 o 
  -3   0   2      752.24      765.05      9.30 o 
  -2   0   2       75.68       73.36      1.53 o 
  -1   0   2     1278.11     1232.24     16.66 o 
   0   0   2        4.82        4.23      0.26 o 
   1   0   2     2400.07     2605.00     37.53 o 
   2   0   2       88.77       96.16      1.85 o 
   3   0   2      117.51      139.67      2.22 o 
   4   0   2       11.55       10.76      0.61 o 
   5   0   2        1.70        1.84      0.55 o 
   6   0   2       10.83        9.44      1.61 o 
   7   0   2        0.17        1.61      1.55 o 
   8   0   2       23.08       16.28      2.87 o 
  -8   1   2       18.02       13.19      2.62 o 
  -7   1   2       21.16       22.07      1.79 o 
  -6   1   2       12.90        9.08      1.09 o 
  -5   1   2       53.02       52.77      2.10 o 
  -4   1   2       45.27       43.11      1.24 o 
  -3   1   2      300.29      332.13      4.11 o 
  -2   1   2     1766.17     1878.28     24.45 o 
  -1   1   2     5006.10     5118.28     70.87 o 
   0   1   2     1345.51     1372.21     30.01 o 
   1   1   2      224.13      251.25      4.94 o 
   2   1   2      727.16      739.93     12.39 o 
   3   1   2      927.41      986.74     12.82 o 
   4   1   2      286.87      296.00      5.02 o 
   5   1   2      140.15      138.69      3.14 o 
   6   1   2       15.44       14.99      1.55 o 
   7   1   2       13.43       11.22      1.43 o 
   8   1   2       46.43       44.43      4.25 o 
  -8   2   2        1.10        2.07      2.09 o 
  -7   2   2       55.84       60.28      3.36 o 
  -6   2   2      246.26      243.50      5.32 o 
  -5   2   2      137.80      138.95      2.76 o 
  -4   2   2       59.96       53.45      1.31 o 
  -3   2   2      397.08      453.65      7.36 o 
  -2   2   2      146.26      141.47      2.57 o 
  -1   2   2     2709.25     2768.68     56.09 o 
   0   2   2      119.35      138.95      3.54 o 
   1   2   2      145.69      164.91      4.51 o 
   2   2   2       45.90       56.02      1.44 o 
   3   2   2       80.74      101.26      4.23 o 
   4   2   2       17.43       17.45      1.31 o 
   5   2   2       34.35       30.49      1.90 o 
   6   2   2       10.84        6.70      1.28 o 
   7   2   2       28.77       30.12      2.12 o 
   8   2   2       15.99       14.02      1.80 o 
  -8   3   2        0.25        0.77      1.29 o 
  -7   3   2       20.24       16.12      2.55 o 
  -6   3   2       38.06       37.09      1.98 o 
  -5   3   2       56.21       60.67      1.65 o 
  -4   3   2      198.60      194.06      2.80 o 
  -3   3   2       10.48        8.01      0.68 o 
  -2   3   2      193.62      219.88      4.61 o 
  -1   3   2      649.36      755.91     15.46 o 
   0   3   2     1060.48     1041.37     21.83 o 
   1   3   2      332.58      261.78      4.50 o 
   2   3   2      136.43      160.23      5.15 o 
   3   3   2      377.72      391.92      6.50 o 
   4   3   2      108.68      105.68      3.54 o 
   5   3   2      339.09      329.76     11.15 o 
   6   3   2       98.45       98.83      4.94 o 
   7   3   2        0.25       -0.02      1.10 o 
  -7   4   2       45.12       40.46      3.90 o 
  -6   4   2        8.19        9.69      1.50 o 
  -5   4   2      454.21      484.87      8.74 o 
  -4   4   2       75.56       92.87      3.26 o 
  -3   4   2      227.89      210.17      5.12 o 
  -2   4   2      521.83      516.72      7.55 o 
  -1   4   2      424.28      428.49      7.85 o 
   0   4   2       87.27       65.72      2.51 o 
   1   4   2      178.32      195.48      4.13 o 
   2   4   2       20.15       16.94      0.81 o 
   3   4   2       73.58       81.91      1.83 o 
   4   4   2       79.41       77.97      2.67 o 
   5   4   2       21.32       22.91      4.47 o 
   6   4   2       40.55       36.82     10.43 o 
   7   4   2        4.53        2.30      1.71 o 
  -7   5   2       71.77       63.59     10.32 o 
  -6   5   2        1.84        3.36      1.46 o 
  -5   5   2       79.53       77.09      3.12 o 
  -4   5   2      156.56      131.43      3.78 o 
  -3   5   2      118.34      129.61      4.93 o 
  -2   5   2       33.24       37.03      1.19 o 
  -1   5   2      372.24      392.39      6.31 o 
   0   5   2      286.92      280.62      7.23 o 
   1   5   2       21.00       19.34      1.40 o 
   2   5   2       61.49       65.60      1.83 o 
   3   5   2      185.35      193.45     12.45 o 
   4   5   2       95.85       91.46      3.07 o 
   5   5   2      105.71      110.31      6.13 o 
   6   5   2       48.48       52.83      4.67 o 
   7   5   2       12.01       11.86      2.58 o 
  -7   6   2       39.81       31.85      2.97 o 
  -6   6   2       34.45       33.00      2.50 o 
  -5   6   2       85.33       86.21      3.41 o 
  -4   6   2       40.62       45.66      6.07 o 
  -3   6   2       91.06       92.99      5.04 o 
  -2   6   2      270.09      263.51      5.13 o 
  -1   6   2       33.55       31.65      1.72 o 
   0   6   2       59.66       60.77      2.19 o 
   1   6   2      135.14      124.01      4.12 o 
   2   6   2       52.42       57.76      3.08 o 
   3   6   2       21.88       16.24      2.17 o 
   4   6   2       11.23        8.88      1.43 o 
   5   6   2       14.08       17.23      2.24 o 
   6   6   2        9.06        3.59      2.95 o 
   7   6   2        4.87        3.61      2.23 o 
  -6   7   2        0.12       -1.03      1.37 o 
  -5   7   2       13.55       12.08      2.62 o 
  -4   7   2        5.34       10.83      3.12 o 
  -3   7   2        9.49       10.53      2.25 o 
  -2   7   2      143.36      149.79      3.62 o 
  -1   7   2      193.21      165.08      4.60 o 
   0   7   2        9.31        8.72      1.12 o 
   1   7   2       39.72       31.29      1.50 o 
   2   7   2      135.26      149.18      4.38 o 
   3   7   2      330.38      317.73      9.35 o 
   4   7   2       75.54       79.79      4.46 o 
   5   7   2        9.97       14.61      2.39 o 
   6   7   2        6.65        9.72      2.36 o 
  -6   8   2       18.70       16.98      5.88 o 
  -5   8   2       70.41       66.99      5.84 o 
  -4   8   2        2.94        5.32      2.12 o 
  -3   8   2       40.65       36.02      4.99 o 
  -2   8   2       96.86       87.01      7.80 o 
  -1   8   2      150.66      158.33      8.48 o 
   0   8   2       96.71       71.94      2.56 o 
   1   8   2      130.00      148.80      3.86 o 
   2   8   2        5.48        3.11      1.32 o 
   3   8   2        4.24        1.50      1.34 o 
   4   8   2        1.68        5.50      1.71 o 
   5   8   2       10.33        5.41      2.70 o 
   6   8   2       11.03        9.45      2.06 o 
  -5   9   2       15.45       20.08      3.57 o 
  -4   9   2        4.64        0.91      2.20 o 
  -3   9   2        3.93        1.71      1.85 o 
  -2   9   2       26.14       31.03      3.95 o 
  -1   9   2       86.78      101.49      5.79 o 
   0   9   2        2.54        3.26      1.50 o 
   1   9   2       47.84       56.21      3.11 o 
   2   9   2       44.33       33.60      3.44 o 
   3   9   2       21.28       20.49      3.22 o 
   4   9   2       63.64       78.77      6.19 o 
   5   9   2        9.72       10.63      3.23 o 
  -4  10   2       19.81       31.22      4.67 o 
  -3  10   2        4.13        3.03      2.35 o 
  -2  10   2       40.02       54.70      4.31 o 
  -1  10   2       26.02       34.18      8.12 o 
   0  10   2       59.99       67.04      9.42 o 
   1  10   2       22.45       25.90      2.56 o 
   2  10   2       15.84       19.42      3.10 o 
   3  10   2        4.74        3.39      2.39 o 
   4  10   2        5.81        4.18      2.66 o 
  -3  11   2       11.70       13.60      5.08 o 
  -2  11   2       10.38       11.02      2.80 o 
  -1  11   2       18.17       11.46      2.75 o 
   0  11   2       18.56       24.06      4.89 o 
   1  11   2       13.01       23.55      5.70 o 
   2  11   2       13.02       11.11      2.91 o 
   3  11   2        5.24        6.49      2.91 o 
  -3 -10   3       15.46       18.34      3.22 o 
  -2 -10   3        2.09        4.65      2.17 o 
  -2  -9   3       47.45       56.84      4.28 o 
  -1  -9   3       51.54       47.00      3.81 o 
   0  -9   3       43.65       35.61      3.42 o 
  -2  -8   3       12.57       11.15      2.34 o 
  -1  -8   3      115.07      134.86      6.40 o 
   0  -8   3       83.42       83.66      4.76 o 
  -1  -7   3        7.48        4.75      1.62 o 
   0  -7   3      101.53      124.77      5.67 o 
   1  -7   3      479.86      491.08     15.18 o 
  -1  -6   3       43.03       40.72      2.91 o 
   0  -6   3      104.99      106.66      3.09 o 
   1  -6   3        8.00       15.67      1.93 o 
   0  -5   3      588.42      591.05     11.93 o 
   1  -5   3      111.01      114.17      4.75 o 
   0  -4   3      312.04      384.85      8.89 o 
   1  -4   3       19.82       20.28      2.68 o 
   2  -4   3      179.08      205.57      7.86 o 
   3  -4   3       95.91      109.30      4.93 o 
  -6  -3   3        5.14        6.70      1.40 o 
  -1  -3   3     1839.15     1774.55     57.64 o 
   0  -3   3      297.98      257.39      6.31 o 
   1  -3   3      794.36      690.31     25.01 o 
   2  -3   3      108.66      131.26      3.79 o 
   3  -3   3      155.18      154.06      3.42 o 
   4  -3   3      353.71      369.03      8.75 o 
   5  -3   3      478.57      476.19     11.12 o 
   6  -3   3       97.38       94.44      4.62 o 
   7  -3   3       12.85        9.72      2.13 o 
  -8  -2   3        6.07        2.27      1.83 o 
  -7  -2   3       57.84       62.70      3.73 o 
  -6  -2   3      282.20      275.86      9.43 o 
  -5  -2   3       31.44       36.50      1.78 o 
  -4  -2   3      142.71      145.75      3.35 o 
  -3  -2   3       23.04       23.27      1.55 o 
  -2  -2   3       23.11       20.19      1.46 o 
  -1  -2   3     1226.01     1271.23     40.61 o 
   0  -2   3      214.97      205.31      4.89 o 
   1  -2   3       13.14       11.20      2.85 o 
   2  -2   3       46.16       52.40      1.31 o 
   3  -2   3      123.19      123.24      2.55 o 
   4  -2   3      212.88      219.76      4.93 o 
   5  -2   3      109.29      117.28      3.89 o 
   6  -2   3       35.34       37.04      3.12 o 
   7  -2   3       10.71        3.38      1.78 o 
  -8  -1   3        2.37        1.53      1.71 o 
  -7  -1   3       41.75       35.02      3.02 o 
  -6  -1   3       35.24       31.87      2.76 o 
  -5  -1   3        7.18        6.58      0.72 o 
  -4  -1   3      201.51      210.64      3.35 o 
  -3  -1   3      200.80      234.30      3.81 o 
  -2  -1   3     1069.11     1135.64     14.22 o 
  -1  -1   3     1716.36     1654.86     25.47 o 
   0  -1   3     2371.11     2343.03     33.63 o 
   1  -1   3     4302.82     4451.62    124.94 o 
   2  -1   3      354.18      393.82      8.33 o 
   3  -1   3      549.48      575.66     10.78 o 
   4  -1   3       89.66       90.36      2.50 o 
   5  -1   3      219.56      206.96      9.30 o 
   6  -1   3        3.28        1.57      1.47 o 
   7  -1   3       13.79       11.37      2.23 o 
   8  -1   3        7.66        9.37      2.48 o 
  -8   0   3        0.73        1.46      1.63 o 
  -7   0   3       54.14       50.92      2.40 o 
  -6   0   3      213.72      207.71      5.38 o 
  -5   0   3      187.09      187.13      3.62 o 
  -4   0   3        0.05        0.50      0.33 o 
  -3   0   3      309.12      309.58      4.02 o 
  -2   0   3      175.77      219.22      3.02 o 
  -1   0   3     5339.97     5522.92     68.24 o 
   0   0   3      138.24      121.15      1.89 o 
   1   0   3      275.94      285.43      3.66 o 
   2   0   3      531.63      563.11     10.00 o 
   3   0   3       61.50       68.60      1.25 o 
   4   0   3       36.00       48.65      1.15 o 
   5   0   3       24.01       21.30      1.14 o 
   6   0   3       47.28       41.35      2.66 o 
   7   0   3       25.63       30.69      3.29 o 
   8   0   3       37.93       36.05      3.86 o 
  -8   1   3        2.35        1.39      1.39 o 
  -7   1   3       41.88       38.25      2.21 o 
  -6   1   3       34.65       35.63      2.39 o 
  -5   1   3        7.68        8.74      0.74 o 
  -4   1   3      199.37      210.04      3.17 o 
  -3   1   3      199.06      237.84      3.06 o 
  -2   1   3     1090.47     1145.73     13.99 o 
  -1   1   3     1697.78     1657.07     20.00 o 
   0   1   3     2329.82     2287.42     40.34 o 
   1   1   3     4340.20     4607.90     66.36 o 
   2   1   3      340.65      377.57      4.19 o 
   3   1   3      557.68      604.01      8.88 o 
   4   1   3       89.87       92.46      2.09 o 
   5   1   3      217.86      222.51      4.18 o 
   6   1   3        3.97        1.89      0.80 o 
   7   1   3       13.47       12.69      2.56 o 
   8   1   3        7.56        4.19      2.38 o 
  -8   2   3        6.93        3.00      1.40 o 
  -7   2   3       57.50       59.60      2.49 o 
  -6   2   3      282.84      284.50      5.98 o 
  -5   2   3       28.42       30.96      1.18 o 
  -4   2   3      143.78      147.62      2.49 o 
  -3   2   3       23.70       25.67      1.19 o 
  -2   2   3       24.63       23.68      1.04 o 
  -1   2   3     1228.23     1292.07     19.07 o 
   0   2   3      212.46      203.33      3.52 o 
   1   2   3       12.83       12.67      0.76 o 
   2   2   3       46.70       53.41      1.32 o 
   3   2   3      124.36      124.62      2.87 o 
   4   2   3      208.35      221.78      4.94 o 
   5   2   3      110.37      112.89      2.66 o 
   6   2   3       36.70       35.74      2.14 o 
   7   2   3       10.79        7.58      1.72 o 
  -8   3   3        0.09        1.05      1.35 o 
  -7   3   3        6.20        3.10      1.06 o 
  -6   3   3        5.38        3.59      1.02 o 
  -5   3   3      225.24      219.18      3.96 o 
  -4   3   3       10.72        9.17      0.63 o 
  -3   3   3       23.86       29.73      1.06 o 
  -2   3   3      894.00     1015.67     14.27 o 
  -1   3   3     1824.99     1863.89     37.68 o 
   0   3   3      304.44      268.25      5.22 o 
   1   3   3      787.76      811.95     14.05 o 
   2   3   3      107.94      136.46      2.39 o 
   3   3   3      155.08      152.07      3.03 o 
   4   3   3      358.41      382.04      7.63 o 
   5   3   3      472.84      474.27     14.81 o 
   6   3   3      100.58       88.35      4.62 o 
   7   3   3       12.10        6.09      1.26 o 
  -7   4   3       28.52       26.73      1.96 o 
  -6   4   3       17.08       13.91      1.80 o 
  -5   4   3      371.65      382.14      7.10 o 
  -4   4   3       53.19       52.74      1.83 o 
  -3   4   3      463.84      492.49      9.85 o 
  -2   4   3      114.33      113.24      2.78 o 
  -1   4   3      167.92      213.16      5.64 o 
   0   4   3      312.08      371.51     14.60 o 
   1   4   3       20.13       18.33      0.89 o 
   2   4   3      178.91      195.81      3.79 o 
   3   4   3       96.79      110.02      3.37 o 
   4   4   3      104.32       99.65      3.10 o 
   5   4   3       90.28      105.74      4.10 o 
   6   4   3        1.67        2.43      1.38 o 
   7   4   3       19.18       13.56      2.42 o 
  -7   5   3       32.10       28.06      2.71 o 
  -6   5   3       18.10       22.47      2.14 o 
  -5   5   3       39.60       44.83      2.44 o 
  -4   5   3        5.39        6.85      1.88 o 
  -3   5   3      326.64      307.76      8.75 o 
  -2   5   3       11.26       12.86      0.93 o 
  -1   5   3      109.76      118.03      3.53 o 
   0   5   3      594.09      595.37     20.15 o 
   1   5   3      109.51      109.84      2.87 o 
   2   5   3       52.31       39.37      1.46 o 
   3   5   3      134.39      131.53      3.56 o 
   4   5   3      145.31      148.51      4.12 o 
   5   5   3      142.89      152.24     10.31 o 
   6   5   3        2.19        1.16      1.58 o 
   7   5   3        8.10        4.98      2.21 o 
  -7   6   3       21.54       17.06      3.21 o 
  -6   6   3       39.96       43.09      2.71 o 
  -5   6   3       93.78       96.64      5.04 o 
  -4   6   3       57.93       58.62      3.71 o 
  -3   6   3       12.90       15.67      2.22 o 
  -2   6   3      101.02       89.83      4.46 o 
  -1   6   3       42.73       37.03      1.41 o 
   0   6   3      105.09      111.46      3.95 o 
   1   6   3        8.09       18.03      1.69 o 
   2   6   3      147.62      141.06      3.73 o 
   3   6   3       30.92       36.01      2.94 o 
   4   6   3        8.30       12.24      1.53 o 
   5   6   3       17.83       21.94      2.03 o 
   6   6   3       23.19       24.56      2.74 o 
  -6   7   3       16.42       20.36      2.36 o 
  -5   7   3       23.88       29.98      3.50 o 
  -4   7   3        4.01        7.32      2.07 o 
  -3   7   3      104.08       88.07      4.52 o 
  -2   7   3      165.19      152.27      4.44 o 
  -1   7   3        7.17       11.39      1.51 o 
   0   7   3      106.25      124.97      3.21 o 
   1   7   3      471.08      478.65     11.83 o 
   2   7   3      202.00      196.44      6.57 o 
   3   7   3      146.95      157.98      6.05 o 
   4   7   3       34.06       32.15      3.27 o 
   5   7   3       32.09       35.79      2.57 o 
   6   7   3        2.97        5.06      2.75 o 
  -6   8   3       40.96       38.78      6.98 o 
  -5   8   3       34.46       41.46      4.24 o 
  -4   8   3        4.36        4.35      2.05 o 
  -3   8   3        7.53        6.15      2.04 o 
  -2   8   3       13.38       14.10      2.42 o 
  -1   8   3      113.96      137.88      4.38 o 
   0   8   3       84.50       89.69      2.87 o 
   1   8   3       12.76        6.91      1.11 o 
   2   8   3       42.16       35.82      3.32 o 
   3   8   3       30.07       21.70      2.84 o 
   4   8   3       46.06       45.13      3.92 o 
   5   8   3       37.65       38.76      4.12 o 
  -5   9   3       12.56        7.50      2.81 o 
  -4   9   3       10.75       16.25      3.19 o 
  -3   9   3       19.37       21.67      3.10 o 
  -2   9   3       49.46       59.08      3.98 o 
  -1   9   3       51.47       50.22      2.97 o 
   0   9   3       42.51       40.47      2.70 o 
   1   9   3       62.08       64.36      2.72 o 
   2   9   3       48.25       69.60      3.37 o 
   3   9   3       30.22       33.67      2.81 o 
   4   9   3       36.46       34.69      3.20 o 
   5   9   3       12.55        9.22      2.34 o 
  -4  10   3       30.34       27.76      3.96 o 
  -3  10   3       14.84       16.84      3.19 o 
  -2  10   3        2.08        3.56      2.10 o 
  -1  10   3       31.76       26.48      3.82 o 
   0  10   3        0.25       -0.20      2.28 o 
   1  10   3        4.25        5.34      1.82 o 
   2  10   3        1.67       -0.57      1.90 o 
   3  10   3        2.99        2.47      2.40 o 
   4  10   3        2.02        3.33      2.73 o 
  -3  11   3       22.17       26.97      3.87 o 
  -2  11   3       57.84       66.04     10.65 o 
  -1  11   3       26.00       26.28      7.96 o 
   0  11   3       15.16       12.31      3.37 o 
   1  11   3       35.80       38.35      6.29 o 
   2  11   3        1.35        3.13      2.38 o 
  -3 -10   4       18.59       12.66      2.98 o 
  -2 -10   4       33.79       36.31      3.99 o 
  -1 -10   4       12.02       10.38      2.56 o 
  -2  -9   4       22.31       20.58      2.98 o 
  -1  -9   4       35.30       34.76      3.59 o 
   0  -9   4       68.75       71.86      4.65 o 
  -2  -8   4        7.04        1.55      1.49 o 
  -1  -8   4       40.98       30.56      3.19 o 
   0  -8   4       15.70       13.76      2.32 o 
  -1  -7   4       36.08       34.26      3.18 o 
   0  -7   4      324.46      332.61     11.36 o 
   1  -7   4      131.64      137.37      6.05 o 
  -1  -6   4       44.14       34.50      2.82 o 
   0  -6   4       42.64       44.34      3.03 o 
   1  -6   4       15.01       15.46      1.99 o 
  -1  -5   4      316.34      305.48     10.32 o 
   0  -5   4      171.51      163.33      3.97 o 
   1  -5   4      109.56       97.87      4.42 o 
   2  -5   4      113.53      127.31      6.09 o 
  -1  -4   4      243.74      272.46     11.11 o 
   0  -4   4      637.53      633.93     14.15 o 
   1  -4   4       11.03       13.20      1.55 o 
   2  -4   4       91.56       87.13      4.53 o 
   3  -4   4      231.33      261.43      9.47 o 
   5  -4   4       32.49       33.11      2.35 o 
   6  -4   4       12.37       12.19      1.86 o 
  -1  -3   4       22.80       29.91      3.01 o 
   0  -3   4      344.58      314.28      7.36 o 
   1  -3   4      370.95      323.11     11.16 o 
   2  -3   4      144.98      133.29      3.26 o 
   3  -3   4      230.75      238.56      4.30 o 
   4  -3   4       76.04       68.76      4.40 o 
   5  -3   4       11.67        8.02      1.20 o 
   6  -3   4        2.67        3.39      1.46 o 
   7  -3   4       11.36       10.39      2.20 o 
  -8  -2   4       42.55       43.39      3.63 o 
  -7  -2   4       35.56       33.25      2.85 o 
  -6  -2   4       27.02       25.16      2.37 o 
  -5  -2   4      116.40      126.15      3.81 o 
  -4  -2   4      336.49      327.90      6.41 o 
  -3  -2   4      252.83      268.41      7.97 o 
  -2  -2   4      429.58      489.26     17.01 o 
  -1  -2   4      655.08      620.29     20.93 o 
   0  -2   4      184.48      206.24      3.49 o 
   1  -2   4      146.76      169.16      9.14 o 
   2  -2   4      619.40      634.88     10.67 o 
   3  -2   4      126.33      133.12      2.75 o 
   4  -2   4      154.71      155.56      3.21 o 
   5  -2   4       65.42       62.76      2.82 o 
   6  -2   4       28.41       27.42      2.77 o 
   7  -2   4       65.83       73.46      4.49 o 
  -8  -1   4       32.02       35.96      3.47 o 
  -7  -1   4        8.60        6.88      1.76 o 
  -6  -1   4       86.25       79.93      4.17 o 
  -5  -1   4        0.37        0.11      0.50 o 
  -4  -1   4      157.78      154.53      2.54 o 
  -3  -1   4      510.52      495.39      6.18 o 
  -2  -1   4      791.79      839.25     10.27 o 
  -1  -1   4      826.70      754.97     13.65 o 
   0  -1   4      751.47      753.14     10.01 o 
   1  -1   4      728.03      727.66     12.51 o 
   2  -1   4      452.47      423.48     14.23 o 
   3  -1   4      180.64      184.06      4.96 o 
   4  -1   4       63.33       71.87      2.22 o 
   5  -1   4      167.17      174.81      4.22 o 
   6  -1   4       13.61       12.62      2.22 o 
   7  -1   4        0.24        0.63      1.61 o 
  -8   0   4        6.84        5.00      2.05 o 
  -7   0   4       88.47       87.21      3.14 o 
  -6   0   4      194.44      208.70      5.43 o 
  -5   0   4        1.80        1.70      0.49 o 
  -4   0   4       11.70       10.78      0.63 o 
  -3   0   4        6.62        8.08      0.45 o 
  -2   0   4       68.45       58.89      0.94 o 
  -1   0   4      755.56      652.48      8.90 o 
   0   0   4     2376.90     2305.29     25.14 o 
   1   0   4     4857.68     4892.40     53.67 o 
   2   0   4        5.78        4.34      0.63 o 
   3   0   4       85.67       85.08      1.39 o 
   4   0   4       28.44       28.64      1.62 o 
   5   0   4       59.69       58.65      2.32 o 
   6   0   4       72.63       73.14      5.10 o 
   7   0   4      156.53      154.53      7.21 o 
  -8   1   4       32.09       29.90      2.26 o 
  -7   1   4        8.94        7.90      1.52 o 
  -6   1   4       84.08       81.07      2.59 o 
  -5   1   4        0.55        0.10      0.44 o 
  -4   1   4      157.58      156.45      2.73 o 
  -3   1   4      516.41      500.52      5.51 o 
  -2   1   4      800.12      840.87     10.46 o 
  -1   1   4      806.92      766.73      8.85 o 
   0   1   4      760.33      769.86     10.40 o 
   1   1   4      737.35      743.73      9.90 o 
   2   1   4      439.99      441.36      5.11 o 
   3   1   4      185.87      193.42      3.73 o 
   4   1   4       64.15       70.20      1.58 o 
   5   1   4      164.87      176.91      6.04 o 
   6   1   4       14.17       14.06      1.41 o 
   7   1   4        0.22        1.60      1.84 o 
  -8   2   4       42.69       41.06      5.77 o 
  -7   2   4       35.40       26.60      2.29 o 
  -6   2   4       26.33       27.32      1.72 o 
  -5   2   4      120.38      131.22      2.46 o 
  -4   2   4      334.22      323.56      5.22 o 
  -3   2   4      248.39      277.19      3.73 o 
  -2   2   4      432.52      487.34      6.28 o 
  -1   2   4      655.16      635.43      8.77 o 
   0   2   4      185.76      209.54      3.56 o 
   1   2   4      143.31      158.30      4.75 o 
   2   2   4      625.07      643.69      8.78 o 
   3   2   4      124.35      132.84      2.15 o 
   4   2   4      151.43      153.48      2.57 o 
   5   2   4       69.36       66.63      2.97 o 
   6   2   4       28.09       28.67      1.98 o 
   7   2   4       64.13       65.58      3.33 o 
  -8   3   4        5.95        4.80      1.55 o 
  -7   3   4       28.30       23.54      2.46 o 
  -6   3   4       42.19       41.24      2.04 o 
  -5   3   4       25.96       18.89      1.02 o 
  -4   3   4      251.30      256.16      3.85 o 
  -3   3   4      221.48      203.53      3.27 o 
  -2   3   4      632.38      632.24      8.20 o 
  -1   3   4       26.94       41.57      1.09 o 
   0   3   4      339.45      305.82      5.27 o 
   1   3   4      369.35      329.28      6.47 o 
   2   3   4      150.52      141.85      2.49 o 
   3   3   4      229.79      239.77      4.33 o 
   4   3   4       76.27       69.01      2.47 o 
   5   3   4       11.10        7.03      1.67 o 
   6   3   4        2.57        1.83      1.22 o 
   7   3   4       11.44        7.97      1.56 o 
  -7   4   4        6.82        4.26      1.20 o 
  -6   4   4       11.44       10.11      1.24 o 
  -5   4   4       98.58       99.80      2.87 o 
  -4   4   4      139.35      123.47      3.80 o 
  -3   4   4       32.14       35.63      2.15 o 
  -2   4   4      121.74      122.94      2.25 o 
  -1   4   4      243.81      273.01      6.90 o 
   0   4   4      637.00      642.51     10.32 o 
   1   4   4       10.63       10.66      0.89 o 
   2   4   4       92.22       85.35      1.87 o 
   3   4   4      232.36      241.94      4.49 o 
   4   4   4      144.15      145.49      4.19 o 
   5   4   4       31.75       31.72      4.03 o 
   6   4   4       12.68        8.42      3.02 o 
   7   4   4       89.54       76.06      4.58 o 
  -7   5   4        9.28        7.04      1.88 o 
  -6   5   4       29.57       21.00      2.27 o 
  -5   5   4       33.52       34.51      2.23 o 
  -4   5   4      230.25      233.35      7.54 o 
  -3   5   4      254.27      272.51     10.79 o 
  -2   5   4      105.07      118.00      3.00 o 
  -1   5   4      320.81      311.15      7.94 o 
   0   5   4      171.94      166.30      3.88 o 
   1   5   4      107.08       92.58      2.90 o 
   2   5   4      109.52      113.53      2.74 o 
   3   5   4       53.54       60.97      2.34 o 
   4   5   4       59.87       48.65      4.97 o 
   5   5   4       34.50       35.79      2.77 o 
   6   5   4        9.22        9.45      1.94 o 
   7   5   4       20.72       13.23      2.67 o 
  -7   6   4       17.50       20.14      2.58 o 
  -6   6   4       18.35       17.86      2.05 o 
  -5   6   4       46.74       46.72      3.90 o 
  -4   6   4       16.69       14.44      2.39 o 
  -3   6   4        8.55        8.32      1.92 o 
  -2   6   4       37.80       41.25      2.47 o 
  -1   6   4       44.11       39.06      2.33 o 
   0   6   4       42.84       39.02      3.50 o 
   1   6   4       14.26       14.27      1.61 o 
   2   6   4      242.14      231.96      5.35 o 
   3   6   4       39.62       36.81      7.08 o 
   4   6   4       11.65        7.13      1.40 o 
   5   6   4       46.94       53.44      2.86 o 
   6   6   4       31.13       30.38      6.21 o 
  -6   7   4        9.17        8.38      2.76 o 
  -5   7   4        5.86        6.33      2.25 o 
  -4   7   4       20.72       10.70      2.45 o 
  -3   7   4      119.79      109.03      5.04 o 
  -2   7   4      168.68      189.36      5.16 o 
  -1   7   4       39.36       33.73      2.52 o 
   0   7   4      324.99      321.51      8.77 o 
   1   7   4      128.27      132.07      4.72 o 
   2   7   4        6.16        8.72      2.00 o 
   3   7   4      163.10      168.87      6.32 o 
   4   7   4       12.11       14.14      2.61 o 
   5   7   4        8.34       11.39      1.92 o 
   6   7   4       20.48       20.06      7.16 o 
  -6   8   4       23.21       25.40      3.80 o 
  -5   8   4        1.03        3.28      3.87 o 
  -4   8   4       22.70       23.55      3.27 o 
  -3   8   4        3.90        1.98      1.70 o 
  -2   8   4        6.77        4.41      1.86 o 
  -1   8   4       40.92       41.20      3.48 o 
   0   8   4       15.33       13.63      1.45 o 
   1   8   4      130.14      126.32      4.04 o 
   2   8   4       22.23       20.64      2.73 o 
   3   8   4       16.66       23.90      2.97 o 
   4   8   4       17.40       19.16      3.09 o 
   5   8   4       32.56       28.12      2.58 o 
  -5   9   4        4.35        5.16      2.67 o 
  -4   9   4        8.81        7.61      2.80 o 
  -3   9   4      108.83      116.53      5.76 o 
  -2   9   4       22.41       19.12      3.05 o 
  -1   9   4       35.79       42.19      2.83 o 
   0   9   4       66.39       73.54      3.36 o 
   1   9   4       22.52       24.67      2.28 o 
   2   9   4       37.01       29.96      2.61 o 
   3   9   4       21.57       15.87      4.36 o 
   4   9   4        4.13        7.88      2.85 o 
   5   9   4        8.15        9.14      3.17 o 
  -4  10   4       18.39       23.32      3.98 o 
  -3  10   4       18.10       21.62      3.37 o 
  -2  10   4       34.15       40.19      3.88 o 
  -1  10   4       12.00        7.55      3.84 o 
   0  10   4        5.74        5.14      1.76 o 
   1  10   4        4.53        7.54      2.81 o 
   2  10   4       14.78       15.40      3.02 o 
   3  10   4       20.81       19.42      4.51 o 
   4  10   4       31.90       38.45     10.17 o 
  -3  11   4       12.75       13.30      3.18 o 
  -2  11   4       27.99       34.64      3.95 o 
  -1  11   4       11.67       16.82      4.25 o 
   0  11   4       14.59       18.21      5.27 o 
   1  11   4       27.34       31.57      6.00 o 
   2  11   4        2.33        5.80      3.30 o 
  -4 -10   5        0.07        0.30      2.10 o 
  -3 -10   5        5.16        9.34      2.85 o 
  -2 -10   5       14.53        9.41      2.60 o 
  -1 -10   5        8.57        8.68      2.44 o 
   0 -10   5        0.63        0.70      1.63 o 
  -3  -9   5       47.62       56.48      4.76 o 
  -2  -9   5       52.93       52.38      4.25 o 
  -1  -9   5       20.91       22.32      3.13 o 
   0  -9   5       36.08       25.58      3.10 o 
  -2  -8   5       22.10       20.19      2.95 o 
  -1  -8   5       89.22       74.88      4.67 o 
   0  -8   5       34.83       30.93      3.17 o 
  -2  -7   5      221.29      202.00      8.46 o 
  -1  -7   5      113.03      132.16      6.26 o 
   0  -7   5      215.06      215.22      8.46 o 
   1  -7   5       95.71       95.00      4.95 o 
  -1  -6   5        1.43        1.82      1.17 o 
   0  -6   5      327.65      318.30     11.09 o 
   1  -6   5       12.46       11.95      1.91 o 
   2  -6   5       98.62      107.49      6.03 o 
  -1  -5   5      230.08      244.90      8.75 o 
   0  -5   5       98.85      116.51      4.45 o 
   1  -5   5        6.52        7.04      1.20 o 
   2  -5   5      202.06      189.28      8.09 o 
  -1  -4   5       12.28       13.90      1.42 o 
   0  -4   5      230.57      215.91      5.82 o 
   1  -4   5       25.10       19.49      1.61 o 
   2  -4   5      173.76      166.72     13.11 o 
   3  -4   5      670.38      697.95     23.16 o 
   4  -4   5       46.62       39.32      2.34 o 
   5  -4   5       12.89        7.57      1.56 o 
   6  -4   5       88.57       95.05      4.36 o 
  -2  -3   5      737.43      740.58     25.23 o 
  -1  -3   5      904.50      820.40     28.14 o 
   0  -3   5      226.92      224.90      5.81 o 
   1  -3   5       23.84       20.44      1.49 o 
   2  -3   5      175.36      170.30      2.77 o 
   3  -3   5        7.81        8.58      0.72 o 
   4  -3   5       19.83       19.86      1.47 o 
   5  -3   5       40.97       45.04      3.05 o 
   6  -3   5       31.04       29.08      2.83 o 
   7  -3   5       43.53       38.82      3.46 o 
  -8  -2   5        9.32       12.36      2.30 o 
  -7  -2   5       88.65       88.80      4.59 o 
  -6  -2   5       21.00       21.40      1.65 o 
  -5  -2   5       20.80       20.80      2.07 o 
  -4  -2   5      107.48      114.67      4.17 o 
  -3  -2   5       33.55       34.58      2.06 o 
  -2  -2   5     1179.35     1210.83     25.61 o 
  -1  -2   5      163.63      198.22      2.93 o 
   0  -2   5      423.91      414.48      5.28 o 
   1  -2   5      210.47      205.00      3.48 o 
   2  -2   5      760.34      814.85     14.78 o 
   3  -2   5      376.95      373.39      6.41 o 
   4  -2   5      254.40      255.06      5.57 o 
   5  -2   5       62.76       70.75      3.97 o 
   6  -2   5       26.16       23.74      2.69 o 
   7  -2   5       77.22       70.67      4.53 o 
  -8  -1   5       94.29      103.18      5.32 o 
  -7  -1   5       20.62       21.63      2.58 o 
  -6  -1   5       17.37       19.96      1.42 o 
  -5  -1   5       48.64       51.63      3.03 o 
  -4  -1   5      207.28      214.12      3.28 o 
  -3  -1   5      206.18      204.87      2.72 o 
  -2  -1   5     1979.67     1943.59     25.36 o 
  -1  -1   5      154.51      156.78      2.37 o 
   0  -1   5      242.38      267.73      4.29 o 
   1  -1   5      610.40      647.61      8.59 o 
   2  -1   5     1109.94     1147.94     19.84 o 
   3  -1   5      221.44      218.81      5.18 o 
   4  -1   5       98.23       95.16      3.77 o 
   5  -1   5        8.81        7.03      1.88 o 
   6  -1   5       18.76       15.79      2.39 o 
   7  -1   5        7.11       10.25      2.38 o 
  -8   0   5       60.32       69.45      4.49 o 
  -7   0   5       63.39       59.39      2.58 o 
  -6   0   5        3.50        4.74      1.04 o 
  -5   0   5        3.63        4.16      0.69 o 
  -4   0   5        8.47        5.63      0.54 o 
  -3   0   5        6.18       16.12      0.60 o 
  -2   0   5      185.79      209.67      2.40 o 
  -1   0   5      244.44      193.08      2.54 o 
   0   0   5      897.65      888.20      9.95 o 
   1   0   5     1139.94     1226.51     15.02 o 
   2   0   5        2.56        1.13      0.35 o 
   3   0   5        0.03        0.19      0.32 o 
   4   0   5     1148.52     1177.28     21.11 o 
   5   0   5       11.48       13.75      1.64 o 
   6   0   5       67.77       61.56      2.94 o 
   7   0   5       43.20       50.78      4.16 o 
  -8   1   5       93.64       88.81      3.57 o 
  -7   1   5       20.47       19.31      2.69 o 
  -6   1   5       17.71       19.81      1.43 o 
  -5   1   5       51.08       52.76      1.52 o 
  -4   1   5      205.41      209.95      3.46 o 
  -3   1   5      211.52      211.14      2.77 o 
  -2   1   5     1971.26     1955.28     21.59 o 
  -1   1   5      145.56      152.81      2.27 o 
   0   1   5      245.99      274.26      3.63 o 
   1   1   5      604.08      661.46      7.51 o 
   2   1   5     1115.11     1176.59     12.94 o 
   3   1   5      224.07      226.77      3.03 o 
   4   1   5       96.70       95.90      1.89 o 
   5   1   5        8.81        8.14      0.93 o 
   6   1   5       18.51       15.36      1.83 o 
   7   1   5        7.44        7.01      1.65 o 
  -8   2   5        9.12        9.72      1.69 o 
  -7   2   5       90.57       88.12      3.45 o 
  -6   2   5       20.61       21.43      1.35 o 
  -5   2   5       20.78       19.70      1.00 o 
  -4   2   5      106.57      113.81      2.26 o 
  -3   2   5       33.75       38.06      0.89 o 
  -2   2   5     1173.13     1232.58     15.12 o 
  -1   2   5      167.97      204.37      2.93 o 
   0   2   5      427.11      411.45      7.65 o 
   1   2   5      207.37      205.84      4.74 o 
   2   2   5      769.01      835.26     10.21 o 
   3   2   5      373.21      368.09      4.92 o 
   4   2   5      249.01      246.52      4.09 o 
   5   2   5       66.95       67.50      2.78 o 
   6   2   5       25.05       22.46      2.54 o 
   7   2   5       77.51       73.63      4.91 o 
  -8   3   5        7.00       10.02      1.79 o 
  -7   3   5       51.07       56.55      2.54 o 
  -6   3   5       71.32       68.30      2.56 o 
  -5   3   5        4.54        3.38      0.64 o 
  -4   3   5      356.20      349.09      5.29 o 
  -3   3   5      308.62      333.87      4.13 o 
  -2   3   5      728.91      735.92     10.36 o 
  -1   3   5      910.17      861.62     11.87 o 
   0   3   5      228.14      229.09      4.02 o 
   1   3   5       21.35       19.66      1.36 o 
   2   3   5      176.08      170.70      2.97 o 
   3   3   5        8.43        8.88      0.83 o 
   4   3   5       19.13       17.99      1.25 o 
   5   3   5       41.19       44.28      2.72 o 
   6   3   5       31.39       30.77      4.58 o 
   7   3   5       42.96       33.17      4.64 o 
  -7   4   5        1.54        2.18      1.17 o 
  -6   4   5       42.94       39.13      3.16 o 
  -5   4   5       42.62       48.34      1.73 o 
  -4   4   5       30.88       29.56      2.29 o 
  -3   4   5       78.65       69.97      2.19 o 
  -2   4   5       72.16       86.62      1.76 o 
  -1   4   5       13.37       14.36      0.75 o 
   0   4   5      225.03      212.02      4.02 o 
   1   4   5       24.55       20.12      1.19 o 
   2   4   5      176.56      177.25      3.83 o 
   3   4   5      669.86      697.67     14.45 o 
   4   4   5       46.88       40.22      2.08 o 
   5   4   5       13.60       11.10      1.51 o 
   6   4   5       88.23       86.30      4.55 o 
   7   4   5       17.26        9.38      2.23 o 
  -7   5   5       35.03       31.70      4.76 o 
  -6   5   5      118.74      121.12      9.09 o 
  -5   5   5        6.65        4.69      1.83 o 
  -4   5   5      263.90      249.84      5.99 o 
  -3   5   5       55.00       52.87      4.24 o 
  -2   5   5      212.27      198.01      3.39 o 
  -1   5   5      228.97      241.08      5.24 o 
   0   5   5      101.77      117.89      2.85 o 
   1   5   5        5.76        4.94      0.82 o 
   2   5   5      199.30      176.52      3.26 o 
   3   5   5       33.72       29.21      1.45 o 
   4   5   5       56.44       53.99      3.51 o 
   5   5   5        9.49       10.04      1.62 o 
   6   5   5        1.64        0.69      2.79 o 
   7   5   5       29.17       24.79      3.21 o 
  -7   6   5       23.60       23.21      2.73 o 
  -6   6   5       23.98       18.88      2.14 o 
  -5   6   5        4.62        1.91      1.75 o 
  -4   6   5       23.36       20.63      2.67 o 
  -3   6   5        7.45        1.93      1.85 o 
  -2   6   5       47.99       44.23      2.59 o 
  -1   6   5        1.30        2.12      1.38 o 
   0   6   5      324.99      326.91      8.56 o 
   1   6   5       13.53       11.74      1.56 o 
   2   6   5       98.38       89.13      3.00 o 
   3   6   5      157.62      162.51      4.36 o 
   4   6   5       51.77       57.33      2.70 o 
   5   6   5       50.76       55.05      4.71 o 
   6   6   5       17.26       11.21      2.26 o 
  -6   7   5       23.00       21.44      3.38 o 
  -5   7   5       10.76       12.36      2.67 o 
  -4   7   5       42.35       40.83      3.67 o 
  -3   7   5      100.95      121.02      5.32 o 
  -2   7   5      221.15      206.19      6.40 o 
  -1   7   5      117.20      133.07      7.05 o 
   0   7   5      208.77      211.02      9.19 o 
   1   7   5       99.66       95.88      8.96 o 
   2   7   5      108.95      107.94      3.48 o 
   3   7   5      184.44      177.91      6.61 o 
   4   7   5       24.85       22.88      2.13 o 
   5   7   5        8.20        9.00      1.81 o 
   6   7   5       10.06        6.43      2.29 o 
  -6   8   5       23.14       30.85      4.16 o 
  -5   8   5        8.31       14.96      3.03 o 
  -4   8   5        8.08        5.06      2.24 o 
  -3   8   5        3.49        3.27      1.83 o 
  -2   8   5       22.22       25.24      3.15 o 
  -1   8   5       88.05       71.01      3.84 o 
   0   8   5       34.28       29.63      2.66 o 
   1   8   5      104.91       94.54      4.12 o 
   2   8   5       48.10       55.70      3.80 o 
   3   8   5       44.36       45.12      3.80 o 
   4   8   5       66.33       69.72      5.33 o 
   5   8   5       11.83       13.04      2.85 o 
  -5   9   5       24.99       30.49      4.03 o 
  -4   9   5        3.12        0.66      2.09 o 
  -3   9   5       48.06       65.52      4.63 o 
  -2   9   5       52.58       52.79      4.03 o 
  -1   9   5       21.92       21.31      2.27 o 
   0   9   5       34.84       36.96      3.59 o 
   1   9   5        9.24        9.51      1.98 o 
   2   9   5       34.94       40.77      3.68 o 
   3   9   5        7.42        7.53      2.66 o 
   4   9   5        1.75        1.92      2.61 o 
  -4  10   5        0.07        0.23      2.18 o 
  -3  10   5        5.23        6.96      2.59 o 
  -2  10   5       14.28       16.61      3.00 o 
  -1  10   5        8.31        7.62      5.31 o 
   0  10   5        0.71        1.37      1.51 o 
   1  10   5        9.22        8.25      4.00 o 
   2  10   5       42.57       44.84      4.20 o 
   3  10   5       16.91       24.28      4.78 o 
  -2  11   5       12.06       16.23      6.82 o 
  -1  11   5       42.21       47.97      4.19 o 
   0  11   5       20.97       13.98      3.50 o 
   1  11   5        2.65        2.36      4.47 o 
   2  11   5        5.86        8.60      5.16 o 
  -2 -11   6       40.97       37.48      4.63 o 
  -4 -10   6       10.89        7.95      2.78 o 
  -3 -10   6       13.56       15.98      3.30 o 
  -2 -10   6        1.03       -0.96      1.85 o 
  -1 -10   6       34.83       27.57      3.63 o 
   0 -10   6        6.20        2.96      1.95 o 
  -3  -9   6       27.09       27.95      3.77 o 
  -2  -9   6       38.77       27.99      3.63 o 
  -1  -9   6       18.20       15.22      2.73 o 
   0  -9   6       35.07       33.05      3.68 o 
  -2  -8   6        1.25        2.03      1.57 o 
  -1  -8   6       84.77       95.59      5.49 o 
   0  -8   6       42.41       43.26      3.62 o 
  -2  -7   6       72.66       68.56      4.52 o 
  -1  -7   6       15.56        9.52      2.02 o 
   0  -7   6       66.59       66.63      4.15 o 
   1  -7   6       84.33       83.33      4.69 o 
  -1  -6   6      162.60      169.98      7.12 o 
   0  -6   6      114.27      114.91      4.29 o 
   1  -6   6       69.45       78.38      9.90 o 
   2  -6   6      121.98      123.72      6.91 o 
  -1  -5   6      347.00      342.61     12.74 o 
   0  -5   6       15.52       12.02      1.48 o 
   1  -5   6       33.00       36.48      2.20 o 
   2  -5   6       23.67       28.07      3.11 o 
  -2  -4   6      163.03      144.73      7.66 o 
  -1  -4   6       52.48       57.99      6.48 o 
   0  -4   6      395.58      378.43     11.38 o 
   1  -4   6      102.79       83.70      3.15 o 
   2  -4   6      276.10      268.14     10.57 o 
   3  -4   6      145.56      144.07      4.04 o 
   4  -4   6       95.28       95.85      3.98 o 
   5  -4   6       13.91       11.40      1.79 o 
   6  -4   6      167.95      191.29      7.12 o 
  -3  -3   6      513.50      537.34     20.20 o 
  -2  -3   6      936.46      917.92     31.75 o 
  -1  -3   6      375.54      404.04      7.44 o 
   0  -3   6       87.13       85.41      3.07 o 
   1  -3   6      304.02      340.45      5.18 o 
   2  -3   6       29.59       21.63      0.94 o 
   3  -3   6       85.79       89.57      1.92 o 
   4  -3   6      200.47      203.74     11.79 o 
   5  -3   6       22.25       20.57      2.36 o 
   6  -3   6      123.82      126.04      5.64 o 
   7  -3   6       46.15       49.09      3.73 o 
  -8  -2   6       11.50       10.58      2.23 o 
  -7  -2   6       33.80       33.79      2.83 o 
  -6  -2   6       61.90       56.45      3.23 o 
  -5  -2   6      110.87      109.26      4.38 o 
  -4  -2   6       31.86       30.71      1.88 o 
  -3  -2   6       64.61       63.25      2.58 o 
  -2  -2   6       70.68       60.76      1.21 o 
  -1  -2   6      280.19      269.15      3.61 o 
   0  -2   6      424.12      393.74      5.20 o 
   1  -2   6      450.48      430.67      6.12 o 
   2  -2   6      511.23      513.56      9.14 o 
   3  -2   6       96.95      102.38      2.76 o 
   4  -2   6      152.62      151.08      3.35 o 
   5  -2   6      109.83      117.14      5.91 o 
   6  -2   6       18.33       18.70      2.58 o 
   7  -2   6        6.33        3.67      2.08 o 
  -8  -1   6       41.26       45.13      3.90 o 
  -7  -1   6       24.79       27.02      2.79 o 
  -6  -1   6        1.15        2.52      0.89 o 
  -5  -1   6      308.61      307.44      5.94 o 
  -4  -1   6       75.39       80.77      1.54 o 
  -3  -1   6      102.99       87.17      1.54 o 
  -2  -1   6      839.38      881.55     10.90 o 
  -1  -1   6      259.80      239.88      2.82 o 
   0  -1   6      420.85      409.65      5.68 o 
   1  -1   6      274.13      312.15      6.52 o 
   2  -1   6      191.01      215.97      3.52 o 
   3  -1   6       33.99       37.30      1.71 o 
   4  -1   6       47.44       50.19      2.23 o 
   5  -1   6       27.52       18.65      2.38 o 
   6  -1   6       51.90       50.35      2.70 o 
   7  -1   6        4.32        5.68      2.21 o 
  -8   0   6       22.15       25.00      3.09 o 
  -7   0   6       20.71       20.04      2.38 o 
  -6   0   6        0.11        0.05      0.76 o 
  -5   0   6        2.04        1.66      0.50 o 
  -4   0   6      267.64      264.22      3.78 o 
  -3   0   6        9.17        5.56      0.45 o 
  -2   0   6        0.43        2.17      0.28 o 
  -1   0   6      630.56      657.34      6.64 o 
   0   0   6      236.69      199.67      2.36 o 
   1   0   6       22.18       31.38      0.80 o 
   2   0   6     1020.76     1153.01     11.15 o 
   3   0   6       29.21       20.91      1.14 o 
   4   0   6      504.01      500.21      8.49 o 
   5   0   6        0.74        1.88      1.13 o 
   6   0   6       81.88       88.77      5.02 o 
   7   0   6        5.01        3.44      2.09 o 
  -8   1   6       41.65       46.30      5.98 o 
  -7   1   6       25.31       22.55      1.89 o 
  -6   1   6        1.62        2.14      0.93 o 
  -5   1   6      304.04      297.69      4.77 o 
  -4   1   6       76.95       81.36      1.65 o 
  -3   1   6      104.67       90.57      1.63 o 
  -2   1   6      844.04      901.82      8.99 o 
  -1   1   6      251.08      231.57      3.48 o 
   0   1   6      429.48      431.12      5.01 o 
   1   1   6      270.17      323.08      3.90 o 
   2   1   6      192.24      219.81      3.16 o 
   3   1   6       34.00       39.34      1.01 o 
   4   1   6       48.33       48.56      1.61 o 
   5   1   6       26.47       21.88      1.68 o 
   6   1   6       51.91       49.85      3.27 o 
   7   1   6        4.79        5.34      1.64 o 
  -8   2   6       11.87       14.01      2.70 o 
  -7   2   6       34.03       32.84      2.25 o 
  -6   2   6       61.67       55.30      1.95 o 
  -5   2   6      111.40      109.33      2.39 o 
  -4   2   6       30.95       31.04      1.98 o 
  -3   2   6       64.08       64.97      1.34 o 
  -2   2   6       67.70       61.88      1.04 o 
  -1   2   6      289.93      278.56      3.14 o 
   0   2   6      427.34      405.17      5.23 o 
   1   2   6      446.73      438.97      5.70 o 
   2   2   6      510.82      501.55      6.99 o 
   3   2   6       91.82       94.35      2.02 o 
   4   2   6      153.65      150.19      2.45 o 
   5   2   6      112.73      111.63      3.17 o 
   6   2   6       17.61       14.51      1.57 o 
   7   2   6        6.43        4.73      1.34 o 
  -8   3   6        6.59        7.29      3.30 o 
  -7   3   6       45.18       43.82      2.30 o 
  -6   3   6       61.79       59.25      2.40 o 
  -5   3   6       85.69       89.78      2.71 o 
  -4   3   6      143.04      140.53      3.37 o 
  -3   3   6      527.32      558.19      6.55 o 
  -2   3   6      926.97      960.73     10.91 o 
  -1   3   6      375.03      403.52      5.50 o 
   0   3   6       89.10       91.80      2.07 o 
   1   3   6      300.83      350.59      5.13 o 
   2   3   6       30.09       23.87      1.12 o 
   3   3   6       85.86       88.34      2.30 o 
   4   3   6      201.76      197.14      4.07 o 
   5   3   6       21.52       16.36      1.59 o 
   6   3   6      123.53      111.14      5.37 o 
   7   3   6       46.44       41.64      2.64 o 
  -7   4   6        0.47        0.41      1.06 o 
  -6   4   6       44.54       50.54      3.28 o 
  -5   4   6       35.47       32.17      1.49 o 
  -4   4   6      173.38      168.90      3.11 o 
  -3   4   6       46.18       47.43      1.33 o 
  -2   4   6      158.80      148.09      2.69 o 
  -1   4   6       56.53       65.14      1.51 o 
   0   4   6      392.77      381.87      8.91 o 
   1   4   6      102.33       85.50      2.09 o 
   2   4   6      278.78      270.25      4.85 o 
   3   4   6      148.05      149.31      3.26 o 
   4   4   6       92.53       91.79      2.18 o 
   5   4   6       14.40       12.25      1.97 o 
   6   4   6      166.94      185.31     10.34 o 
   7   4   6       38.50       25.21      3.00 o 
  -7   5   6        1.62        2.51      1.25 o 
  -6   5   6       94.71       95.18      4.19 o 
  -5   5   6       24.71       21.30      1.90 o 
  -4   5   6       31.45       33.77      4.05 o 
  -3   5   6      138.56      150.96      9.47 o 
  -2   5   6      142.79      157.20      3.30 o 
  -1   5   6      346.97      359.47      5.55 o 
   0   5   6       15.91       11.24      1.10 o 
   1   5   6       32.18       35.98      1.50 o 
   2   5   6       23.17       25.69      1.36 o 
   3   5   6       19.83       18.32      1.27 o 
   4   5   6        9.05        9.16      1.45 o 
   5   5   6       10.62       12.64      1.72 o 
   6   5   6       17.73       15.24      3.81 o 
  -7   6   6        1.42        2.34      1.74 o 
  -6   6   6       48.75       57.92      3.09 o 
  -5   6   6       11.56       12.70      2.61 o 
  -4   6   6       43.82       38.81      3.34 o 
  -3   6   6       21.31       16.40      3.12 o 
  -2   6   6       53.44       47.80      3.26 o 
  -1   6   6      159.17      163.61      6.37 o 
   0   6   6      110.14      110.81      3.18 o 
   1   6   6       70.90       78.88      3.39 o 
   2   6   6      123.27      123.14      4.59 o 
   3   6   6      168.17      171.13      4.59 o 
   4   6   6       27.76       25.38      2.11 o 
   5   6   6       44.91       47.79      2.83 o 
   6   6   6       23.10       22.61      4.05 o 
  -6   7   6        8.17        5.03      2.62 o 
  -5   7   6       29.22       36.36      3.73 o 
  -4   7   6       79.66       71.34      7.18 o 
  -3   7   6       35.45       36.62      4.34 o 
  -2   7   6       73.10       72.18      7.46 o 
  -1   7   6       16.87       16.01      1.99 o 
   0   7   6       64.30       56.90      3.14 o 
   1   7   6       85.79       82.38      3.69 o 
   2   7   6       77.16       76.85      3.00 o 
   3   7   6        2.39        4.28      2.61 o 
   4   7   6       37.20       39.02      2.60 o 
   5   7   6       15.43       15.29      2.08 o 
   6   7   6        1.00        0.92      1.87 o 
  -6   8   6        5.49        7.03      2.71 o 
  -5   8   6        0.17        2.81      2.19 o 
  -4   8   6       60.97       65.78      8.80 o 
  -3   8   6        8.25        7.17      2.16 o 
  -2   8   6        1.36        1.03      1.92 o 
  -1   8   6       84.71       96.02      4.30 o 
   0   8   6       41.58       43.75      3.94 o 
   1   8   6       41.24       43.71      2.98 o 
   2   8   6      166.98      168.61      6.55 o 
   3   8   6       35.07       31.80      3.80 o 
   4   8   6       66.86       79.33      6.02 o 
   5   8   6       10.00       10.06      2.00 o 
  -5   9   6       36.12       48.60      4.83 o 
  -4   9   6        7.71       10.79      2.77 o 
  -3   9   6       27.63       29.25      4.35 o 
  -2   9   6       39.19       34.52      3.43 o 
  -1   9   6       18.17       16.50      2.10 o 
   0   9   6       34.04       43.33      3.31 o 
   1   9   6        2.35        8.89      3.75 o 
   2   9   6        5.76        3.68      2.36 o 
   3   9   6        1.30        0.60      2.33 o 
   4   9   6        1.84        3.29      2.72 o 
  -4  10   6       10.82        6.75      2.90 o 
  -3  10   6       13.63       14.08      3.09 o 
  -2  10   6        1.14        1.26      1.96 o 
  -1  10   6       34.32       38.87      4.78 o 
   0  10   6        6.08        3.13      1.90 o 
   1  10   6       41.82       51.92      3.65 o 
   2  10   6       28.37       37.04      3.20 o 
   3  10   6        9.75       10.15      4.79 o 
  -2  11   6       40.55       38.54      9.60 o 
  -1  11   6       22.50       18.80      3.19 o 
   0  11   6        1.12        2.75      3.08 o 
   1  11   6        1.56        5.76      4.65 o 
  -2 -11   7       41.40       38.57      4.73 o 
  -1 -11   7        1.59       -0.44      2.11 o 
   0 -11   7        0.57        0.42      2.01 o 
  -3 -10   7       27.99       24.45      3.90 o 
  -2 -10   7       22.46       14.07      3.21 o 
  -1 -10   7       27.54       34.41      4.16 o 
   0 -10   7       15.49       14.47      2.96 o 
  -3  -9   7       25.54       17.44      3.25 o 
  -2  -9   7        6.43        7.56      2.44 o 
  -1  -9   7       23.06       19.39      3.16 o 
   0  -9   7        1.89        4.25      1.88 o 
  -3  -8   7        7.26        3.40      1.75 o 
  -2  -8   7       33.05       35.24      3.78 o 
  -1  -8   7       38.52       42.68      3.99 o 
   0  -8   7       33.36       31.61      3.42 o 
  -2  -7   7       24.30       24.97      3.09 o 
  -1  -7   7        7.03        5.06      1.66 o 
   0  -7   7       57.18       60.77      4.08 o 
   2  -7   7       77.68       77.52      5.97 o 
  -2  -6   7       19.56       20.64      2.66 o 
  -1  -6   7      110.24       99.36      4.16 o 
   0  -6   7      102.15      102.71      4.20 o 
   1  -6   7      380.44      369.35     18.28 o 
   2  -6   7      204.18      200.70      9.41 o 
  -2  -5   7       98.05       93.72      6.41 o 
  -1  -5   7       20.03       18.25      5.76 o 
   0  -5   7      104.94      121.32      6.46 o 
   1  -5   7       74.19       64.01      2.96 o 
   2  -5   7       50.98       45.68      4.20 o 
  -2  -4   7      265.08      255.59     11.28 o 
  -1  -4   7      175.69      175.34      5.41 o 
   0  -4   7       49.60       60.26      6.18 o 
   1  -4   7      360.19      359.02     14.07 o 
   2  -4   7      379.40      351.63     14.07 o 
   3  -4   7       65.46       55.67      3.73 o 
   4  -4   7       67.82       66.43      3.34 o 
   5  -4   7        5.49        5.54      1.61 o 
   6  -4   7        2.21        3.27      1.67 o 
  -3  -3   7      247.68      244.09     10.87 o 
  -2  -3   7      296.68      285.85      7.04 o 
  -1  -3   7        8.47        7.18      0.77 o 
   0  -3   7      116.46      112.33      2.32 o 
   1  -3   7      113.87      106.96      2.32 o 
   2  -3   7      144.57      153.79      3.51 o 
   3  -3   7       48.17       48.76      2.13 o 
   4  -3   7       21.34       20.81      1.32 o 
   5  -3   7       87.24       92.79      4.57 o 
   6  -3   7       59.99       59.33      3.86 o 
   7  -3   7       33.38       39.43      3.63 o 
  -7  -2   7       17.53       17.23      2.19 o 
  -6  -2   7       17.85       17.78      2.01 o 
  -5  -2   7      164.79      154.37      5.55 o 
  -4  -2   7       18.26       18.90      1.11 o 
  -3  -2   7      968.10     1003.44     16.48 o 
  -2  -2   7       67.08       66.99      1.40 o 
  -1  -2   7       39.44       27.66      0.76 o 
   0  -2   7      145.04      128.39      1.93 o 
   1  -2   7      457.95      499.17      7.02 o 
   2  -2   7       86.62       81.64      2.00 o 
   3  -2   7      292.11      277.14      5.91 o 
   4  -2   7       34.70       35.04      1.54 o 
   5  -2   7       29.39       26.14      1.99 o 
   6  -2   7        8.77        6.82      1.96 o 
   7  -2   7        5.81       12.83      2.52 o 
  -8  -1   7       15.03       11.34      2.44 o 
  -7  -1   7       69.52       70.19      4.19 o 
  -6  -1   7       18.64       18.11      1.46 o 
  -5  -1   7       66.83       63.03      2.02 o 
  -4  -1   7      204.18      218.84      3.22 o 
  -3  -1   7      160.23      170.84      2.55 o 
  -2  -1   7       13.39       11.62      0.57 o 
  -1  -1   7      153.26      167.19      2.16 o 
   0  -1   7       14.58       18.82      0.74 o 
   1  -1   7      256.69      259.48      3.67 o 
   2  -1   7      206.96      223.48      3.66 o 
   3  -1   7      303.18      301.41      6.12 o 
   4  -1   7      117.73      122.54      5.71 o 
   5  -1   7       30.09       29.99      2.97 o 
   6  -1   7      102.24      109.23      4.00 o 
   7  -1   7       19.59       17.04      2.92 o 
  -8   0   7        5.69        6.99      2.25 o 
  -7   0   7        0.05        0.30      0.95 o 
  -6   0   7        5.90        5.61      1.09 o 
  -5   0   7       48.51       50.92      1.66 o 
  -4   0   7      103.88       94.72      1.82 o 
  -3   0   7       75.16       80.02      1.65 o 
  -2   0   7      159.98      156.14      2.15 o 
  -1   0   7       74.60       48.87      0.83 o 
   0   0   7       18.93       20.69      0.52 o 
   1   0   7     2475.12     2586.27     36.01 o 
   2   0   7      473.29      420.03      4.69 o 
   3   0   7        2.34        4.50      0.81 o 
   4   0   7       30.46       35.85      2.57 o 
   5   0   7       72.80       77.46      3.43 o 
   6   0   7       52.59       49.35      3.87 o 
   7   0   7        0.16        0.59      1.34 o 
  -8   1   7       16.00       15.75      1.89 o 
  -7   1   7       68.41       78.45      3.16 o 
  -6   1   7       16.76       18.46      3.26 o 
  -5   1   7       68.39       64.31      1.72 o 
  -4   1   7      206.62      217.89      3.32 o 
  -3   1   7      160.44      168.58      2.62 o 
  -2   1   7       12.14       11.02      0.56 o 
  -1   1   7      150.68      166.21      2.12 o 
   0   1   7       14.29       17.60      0.61 o 
   1   1   7      255.95      269.73      3.63 o 
   2   1   7      208.13      222.03      2.97 o 
   3   1   7      300.55      293.57      3.61 o 
   4   1   7      121.14      124.89      2.57 o 
   5   1   7       28.80       33.39      1.66 o 
   6   1   7      102.35       99.76      5.54 o 
   7   1   7       19.38       24.21      3.35 o 
  -8   2   7        0.33        1.35      1.32 o 
  -7   2   7       17.80       18.85      1.86 o 
  -6   2   7       17.17       16.97      1.45 o 
  -5   2   7      164.75      156.01      3.31 o 
  -4   2   7       19.92       22.93      1.49 o 
  -3   2   7      962.97     1021.20     12.31 o 
  -2   2   7       70.56       72.87      1.26 o 
  -1   2   7       37.97       26.22      0.64 o 
   0   2   7      146.71      132.78      2.12 o 
   1   2   7      458.57      498.21      6.95 o 
   2   2   7       85.43       79.56      1.57 o 
   3   2   7      292.55      278.28      4.10 o 
   4   2   7       35.67       35.12      1.25 o 
   5   2   7       29.01       21.70      1.41 o 
   6   2   7        8.56        6.07      1.28 o 
   7   2   7        5.79        2.00      2.26 o 
  -7   3   7       60.25       66.15      2.71 o 
  -6   3   7       20.68       23.00      1.69 o 
  -5   3   7      178.10      180.47      4.29 o 
  -4   3   7       33.88       28.24      1.16 o 
  -3   3   7      250.97      244.68      4.19 o 
  -2   3   7      294.22      292.49      3.59 o 
  -1   3   7        8.06        8.38      0.53 o 
   0   3   7      117.33      122.53      2.22 o 
   1   3   7      114.45      110.97      2.45 o 
   2   3   7      143.24      153.67      3.76 o 
   3   3   7       49.55       50.36      1.73 o 
   4   3   7       21.90       19.64      1.14 o 
   5   3   7       87.51       80.89      3.04 o 
   6   3   7       58.28       53.48      3.61 o 
   7   3   7       34.72       33.67      3.23 o 
  -7   4   7        0.95        2.85      1.16 o 
  -6   4   7        9.56       11.40      1.91 o 
  -5   4   7       10.59       12.30      1.80 o 
  -4   4   7      159.68      167.90      3.13 o 
  -3   4   7      116.92      121.53      2.38 o 
  -2   4   7      267.38      260.33      3.57 o 
  -1   4   7      176.96      183.78      3.17 o 
   0   4   7       44.91       53.12      1.41 o 
   1   4   7      359.57      381.77      6.46 o 
   2   4   7      382.91      386.92      6.48 o 
   3   4   7       63.75       56.60      1.94 o 
   4   4   7       68.06       63.34      1.83 o 
   5   4   7        5.51        6.38      1.41 o 
   6   4   7        1.94        3.59      1.59 o 
  -7   5   7       13.35       14.51      2.40 o 
  -6   5   7       58.10       65.31      3.12 o 
  -5   5   7       24.14       24.07      2.17 o 
  -4   5   7        4.12        5.43      1.34 o 
  -3   5   7      356.18      334.75     10.55 o 
  -2   5   7      100.87       97.69      2.44 o 
  -1   5   7       20.56       19.27      1.29 o 
   0   5   7      104.55      118.27      2.36 o 
   1   5   7       74.27       63.33      2.39 o 
   2   5   7       51.89       44.01      1.72 o 
   3   5   7       51.47       46.68      2.28 o 
   4   5   7        3.07        2.21      1.16 o 
   5   5   7       28.91       26.53      5.03 o 
   6   5   7       42.69       35.46      4.59 o 
  -7   6   7       24.85       23.61      2.80 o 
  -6   6   7       10.61       14.26      2.01 o 
  -5   6   7       38.14       38.83      3.62 o 
  -4   6   7        3.74        3.93      2.10 o 
  -3   6   7      217.39      195.01      9.08 o 
  -2   6   7       18.23       18.87      1.34 o 
  -1   6   7      106.19       96.71      3.89 o 
   0   6   7      108.14      114.22      4.22 o 
   1   6   7      377.12      369.30     13.71 o 
   2   6   7      207.19      193.45      4.13 o 
   3   6   7        8.83       10.34      1.42 o 
   4   6   7       26.33       28.88      3.11 o 
   5   6   7       45.07       46.64      2.88 o 
   6   6   7       11.48       11.00      2.01 o 
  -6   7   7        0.36        3.47      4.14 o 
  -5   7   7       27.85       26.54      4.92 o 
  -4   7   7       40.93       41.54      3.68 o 
  -3   7   7       52.67       56.39      5.20 o 
  -2   7   7       25.42       25.17      2.32 o 
  -1   7   7        7.38        9.80      3.29 o 
   0   7   7       56.93       57.87      5.32 o 
   1   7   7       23.55       18.90      2.11 o 
   2   7   7       77.23       72.35      3.66 o 
   3   7   7       27.96       30.57      3.08 o 
   4   7   7        8.94        5.47      1.63 o 
   5   7   7        5.54        3.28      1.69 o 
  -5   8   7       10.12       15.67      3.21 o 
  -4   8   7       69.33       70.30      7.19 o 
  -3   8   7        6.98        5.44      2.06 o 
  -2   8   7       33.28       35.78      4.25 o 
  -1   8   7       38.15       44.66      3.19 o 
   0   8   7       32.89       30.38      2.72 o 
   1   8   7       86.21       91.56      4.19 o 
   2   8   7       92.50      101.93      5.09 o 
   3   8   7        0.20        2.26      2.14 o 
   4   8   7       14.41       16.05      2.19 o 
   5   8   7       26.89       23.62      3.43 o 
  -5   9   7        0.13        2.21      4.02 o 
  -4   9   7       31.39       33.64      3.98 o 
  -3   9   7       25.55       14.04      2.74 o 
  -2   9   7        6.83        5.87      2.21 o 
  -1   9   7       22.64       19.86      4.20 o 
   0   9   7        1.84        3.22      3.06 o 
   1   9   7        7.15        4.89      1.73 o 
   2   9   7        1.46        2.05      3.82 o 
   3   9   7       21.83       13.33      3.86 o 
   4   9   7        1.13        4.49      2.86 o 
  -3  10   7       27.79       29.40      3.86 o 
  -2  10   7       23.12       20.62      3.24 o 
  -1  10   7       26.20       30.48      3.46 o 
   0  10   7       16.58       20.02      2.43 o 
   1  10   7       37.59       33.25      3.70 o 
   2  10   7       18.97       13.59      3.15 o 
   3  10   7       17.18       21.12      3.72 o 
  -2  11   7       41.56       57.67     12.88 o 
  -1  11   7        1.58        2.12      2.17 o 
   0  11   7        0.56        0.08      3.07 o 
   1  11   7        4.29        2.57      4.17 o 
  -1 -11   8        2.93        1.81      2.27 o 
   0 -11   8        6.90        7.05      2.79 o 
  -3 -10   8       30.83       13.40      3.33 o 
  -2 -10   8       41.68       47.47      5.01 o 
  -1 -10   8        9.15        4.67      2.35 o 
   0 -10   8       31.84       21.97      3.59 o 
  -4  -9   8       30.60       22.23      3.77 o 
  -3  -9   8        9.90       15.20      3.20 o 
  -2  -9   8       18.63       20.01      3.33 o 
  -1  -9   8       16.36        8.41      2.55 o 
   0  -9   8       34.84       30.32      3.64 o 
  -3  -8   8       20.35       25.15      3.63 o 
  -2  -8   8       56.85       62.37      4.75 o 
  -1  -8   8       75.34       77.36      5.17 o 
   0  -8   8       59.73       49.45      4.09 o 
  -3  -7   8       14.87       11.05      2.62 o 
  -2  -7   8       30.88       24.65      3.11 o 
  -1  -7   8       23.90       15.76      2.60 o 
   0  -7   8        1.39        2.83      1.30 o 
   1  -7   8      103.70      107.29      7.35 o 
   2  -7   8       13.95       16.42      3.78 o 
  -2  -6   8        1.83        0.93      1.24 o 
  -1  -6   8      276.36      275.90      8.06 o 
   0  -6   8      119.61      115.14      6.31 o 
   1  -6   8      125.88      111.92      6.87 o 
   2  -6   8      209.61      219.09     10.61 o 
  -2  -5   8       24.21       22.53      2.19 o 
  -1  -5   8        0.33        0.74      0.88 o 
   0  -5   8       45.86       45.85      2.98 o 
   1  -5   8      190.73      229.39     10.19 o 
   2  -5   8       12.24        5.74      2.06 o 
   3  -5   8       86.99       92.71      5.83 o 
  -3  -4   8      521.96      535.93     20.32 o 
  -2  -4   8       74.79       67.59      5.10 o 
  -1  -4   8      118.64      104.55      3.96 o 
   0  -4   8       76.91       81.17      3.35 o 
   1  -4   8      552.78      532.87     19.78 o 
   2  -4   8      245.97      232.38     15.25 o 
   3  -4   8       74.17       79.85      2.96 o 
   4  -4   8       10.75        7.71      1.63 o 
   5  -4   8       21.40       30.16      2.71 o 
   6  -4   8        6.43        7.84      1.92 o 
  -3  -3   8      194.59      187.12      9.04 o 
  -2  -3   8      133.58      143.65      4.23 o 
  -1  -3   8      421.86      414.24      5.95 o 
   0  -3   8       14.78       13.11      0.69 o 
   1  -3   8       96.57      100.28      2.68 o 
   2  -3   8       51.93       51.45      1.87 o 
   3  -3   8       60.61       63.05      3.44 o 
   4  -3   8       83.95       88.13      3.25 o 
   5  -3   8       71.27       80.14      4.38 o 
   6  -3   8        0.90        0.23      1.63 o 
   7  -3   8       82.80       93.37      5.32 o 
  -7  -2   8       21.43       24.13      2.40 o 
  -6  -2   8       62.63       63.16      3.29 o 
  -5  -2   8       93.82       96.65      3.98 o 
  -4  -2   8      112.38      122.79      3.84 o 
  -3  -2   8      870.99      854.34     11.54 o 
  -2  -2   8       46.01       35.89      1.02 o 
  -1  -2   8      115.90      110.40      1.85 o 
   0  -2   8      119.60      109.92      1.78 o 
   1  -2   8      311.48      303.87      4.87 o 
   2  -2   8      206.43      201.24      3.84 o 
   3  -2   8      328.66      331.58      6.90 o 
   4  -2   8       28.42       28.61      2.13 o 
   5  -2   8        3.28        2.11      1.44 o 
   6  -2   8        8.70        6.88      2.06 o 
   7  -2   8        8.61        4.52      2.15 o 
  -8  -1   8       27.76       30.31      3.23 o 
  -7  -1   8       28.03       29.60      2.91 o 
  -6  -1   8        5.18        5.48      1.04 o 
  -5  -1   8       12.95       16.90      1.33 o 
  -4  -1   8      102.72       92.46      1.89 o 
  -3  -1   8       32.06       36.83      1.05 o 
  -2  -1   8       52.66       50.67      1.54 o 
  -1  -1   8       63.22       59.33      1.14 o 
   0  -1   8      511.09      510.07      7.00 o 
   1  -1   8      177.61      165.45      3.27 o 
   2  -1   8      172.81      173.03      3.14 o 
   3  -1   8      228.52      238.66      5.25 o 
   4  -1   8        9.04       10.62      1.24 o 
   5  -1   8      141.56      141.81      6.35 o 
   6  -1   8       33.58       36.43      3.52 o 
   7  -1   8       28.81       28.42      3.59 o 
  -8   0   8        0.43        1.94      1.88 o 
  -7   0   8        0.92        1.12      1.02 o 
  -6   0   8       59.45       63.07      2.68 o 
  -5   0   8      103.13      106.98      3.53 o 
  -4   0   8       48.36       43.06      1.20 o 
  -3   0   8      185.11      158.75      3.20 o 
  -2   0   8      412.06      373.72      5.25 o 
  -1   0   8      234.14      246.12      2.89 o 
   0   0   8      286.30      259.93      3.23 o 
   1   0   8      965.47      917.77     10.23 o 
   2   0   8      739.61      745.95      8.54 o 
   3   0   8      732.88      740.95     10.52 o 
   4   0   8       50.39       46.63      2.31 o 
   5   0   8        0.49        0.27      1.41 o 
   6   0   8        0.00       -0.51      1.56 o 
   7   0   8        0.02        0.28      1.43 o 
  -8   1   8       26.69       25.31      2.23 o 
  -7   1   8       27.69       29.47      2.55 o 
  -6   1   8        5.40        6.54      1.25 o 
  -5   1   8       14.10       14.81      1.76 o 
  -4   1   8      102.28       91.16      1.86 o 
  -3   1   8       31.79       35.90      1.03 o 
  -2   1   8       52.57       53.51      1.18 o 
  -1   1   8       63.13       60.55      1.11 o 
   0   1   8      508.17      522.71      7.21 o 
   1   1   8      173.43      161.62      2.76 o 
   2   1   8      179.12      179.27      2.54 o 
   3   1   8      228.64      239.66      3.10 o 
   4   1   8        8.66        9.24      1.11 o 
   5   1   8      141.93      143.48      4.76 o 
   6   1   8       31.96       31.65      3.49 o 
   7   1   8       29.38       29.65      3.70 o 
  -7   2   8       22.12       25.85      2.13 o 
  -6   2   8       60.81       59.41      2.34 o 
  -5   2   8       94.87       98.76      2.50 o 
  -4   2   8      118.33      126.07      2.51 o 
  -3   2   8      861.56      855.34     10.57 o 
  -2   2   8       49.49       40.07      1.03 o 
  -1   2   8      116.85      107.43      1.78 o 
   0   2   8      118.38      111.06      2.03 o 
   1   2   8      315.86      302.09      4.55 o 
   2   2   8      204.49      197.17      3.08 o 
   3   2   8      326.07      327.13      4.76 o 
   4   2   8       29.64       28.52      1.37 o 
   5   2   8        3.45        4.56      1.40 o 
   6   2   8        8.74        4.96      1.21 o 
   7   2   8        8.67        8.22      2.76 o 
  -7   3   8       79.72       78.87      3.44 o 
  -6   3   8       23.48       23.91      1.73 o 
  -5   3   8       25.15       26.39      1.67 o 
  -4   3   8      143.63      147.53      2.84 o 
  -3   3   8      193.26      180.66      2.86 o 
  -2   3   8      133.27      147.39      2.45 o 
  -1   3   8      420.94      422.10      8.78 o 
   0   3   8       15.72       13.64      1.07 o 
   1   3   8       96.49      102.92      2.31 o 
   2   3   8       50.40       48.82      1.46 o 
   3   3   8       63.26       66.85      1.60 o 
   4   3   8       82.09       84.68      2.51 o 
   5   3   8       71.09       75.83      3.29 o 
   6   3   8        1.08        1.94      2.16 o 
  -7   4   8        7.81        5.90      1.38 o 
  -6   4   8       22.54       19.08      3.16 o 
  -5   4   8       16.05       16.85      1.48 o 
  -4   4   8      199.26      200.96      4.04 o 
  -3   4   8      515.61      523.30      7.68 o 
  -2   4   8       77.27       74.47      1.48 o 
  -1   4   8      115.57      110.65      2.01 o 
   0   4   8       75.71       86.55      2.70 o 
   1   4   8      554.52      562.65     10.19 o 
   2   4   8      247.55      231.88      4.47 o 
   3   4   8       73.52       78.81      2.37 o 
   4   4   8       11.57        8.50      1.14 o 
   5   4   8       20.71       25.91      3.35 o 
   6   4   8        6.43        5.77      2.92 o 
  -7   5   8       52.32       60.73      5.79 o 
  -6   5   8        3.65        2.31      1.07 o 
  -5   5   8       14.27       11.52      2.73 o 
  -4   5   8       21.58       19.88      2.05 o 
  -3   5   8      158.46      166.71      9.08 o 
  -2   5   8       24.33       21.80      1.22 o 
  -1   5   8        0.28        0.49      0.50 o 
   0   5   8       47.27       44.90      2.96 o 
   1   5   8      191.52      213.28      4.85 o 
   2   5   8       12.25       12.08      1.22 o 
   3   5   8       83.10       78.80      2.47 o 
   4   5   8      148.57      152.79      6.97 o 
   5   5   8       25.84       23.81      2.16 o 
   6   5   8       11.62       10.24      1.84 o 
  -6   6   8       14.44       12.02      1.99 o 
  -5   6   8       22.98       25.20      3.18 o 
  -4   6   8       27.12       31.24      4.15 o 
  -3   6   8      193.83      192.16      9.06 o 
  -2   6   8        1.35        2.27      0.92 o 
  -1   6   8      273.88      273.75      6.31 o 
   0   6   8      121.96      124.12      9.79 o 
   1   6   8      120.56      111.19      3.26 o 
   2   6   8      214.17      227.11      4.66 o 
   3   6   8       21.33       20.66      1.52 o 
   4   6   8       30.63       35.22      2.43 o 
   5   6   8        2.77        4.42      1.58 o 
   6   6   8        6.20        5.66      1.88 o 
  -6   7   8        2.20        2.05      2.28 o 
  -5   7   8        5.38        8.49      2.44 o 
  -4   7   8       13.50       23.11      4.06 o 
  -3   7   8       14.66       14.54      3.11 o 
  -2   7   8       30.97       26.96      2.46 o 
  -1   7   8       24.18       18.24      2.83 o 
   0   7   8        1.21        3.33      1.41 o 
   1   7   8      104.88      103.01      4.36 o 
   2   7   8       13.20       12.64      1.69 o 
   3   7   8        2.54        4.37      1.42 o 
   4   7   8       51.84       58.07      3.12 o 
   5   7   8       25.50       24.75      2.64 o 
  -5   8   8       24.33       19.44      4.02 o 
  -4   8   8        9.00        6.48      2.64 o 
  -3   8   8       20.20       21.70      3.95 o 
  -2   8   8       56.72       67.24      5.28 o 
  -1   8   8       72.84       79.47      3.98 o 
   0   8   8       62.17       54.73      3.37 o 
   1   8   8       61.67       64.50      6.17 o 
   2   8   8        8.54       13.65      2.66 o 
   3   8   8       62.76       70.37      4.58 o 
   4   8   8       14.09       14.51      2.15 o 
  -4   9   8       30.33       42.69      4.35 o 
  -3   9   8        9.77       15.56      3.31 o 
  -2   9   8       18.75       23.59      3.94 o 
  -1   9   8       16.29       11.97      2.27 o 
   0   9   8       34.87       26.79      3.76 o 
   1   9   8       10.45       11.93      2.23 o 
   2   9   8       32.28       37.34      3.84 o 
   3   9   8       58.00       72.77      4.94 o 
   4   9   8        4.03        4.87      2.97 o 
  -3  10   8       30.45       26.32      3.78 o 
  -2  10   8       41.54       64.72     10.90 o 
  -1  10   8        8.24        3.78      2.26 o 
   0  10   8       33.06       30.16      3.14 o 
   1  10   8       25.69       28.98      3.73 o 
   2  10   8       17.60       19.95      6.73 o 
  -1  11   8        2.99        3.14      2.44 o 
   0  11   8        7.06        9.53      3.68 o 
  -3 -10   9        3.97        6.33      2.79 o 
  -2 -10   9        5.48       -0.23      2.01 o 
  -1 -10   9        3.66        1.80      1.97 o 
   0 -10   9       24.89       30.35      4.12 o 
  -4  -9   9        1.44        1.78      2.12 o 
  -3  -9   9        1.95        1.87      1.96 o 
  -2  -9   9       17.67        9.28      2.75 o 
  -1  -9   9        1.86        1.76      1.74 o 
   0  -9   9       45.72       53.31      4.84 o 
  -4  -8   9       19.33       15.72      3.38 o 
  -3  -8   9       23.82       18.54      3.13 o 
  -2  -8   9       39.40       38.33      4.07 o 
  -1  -8   9       46.90       45.19      4.38 o 
   0  -8   9       23.24       27.54      3.42 o 
  -3  -7   9       16.40       13.67      2.75 o 
  -2  -7   9        7.45        3.17      1.70 o 
  -1  -7   9       12.47        9.78      2.28 o 
   0  -7   9       39.14       45.83      3.05 o 
   1  -7   9       54.60       60.94      5.86 o 
   2  -7   9       20.11        9.88      3.52 o 
  -2  -6   9       88.47      103.52      4.55 o 
  -1  -6   9      199.03      174.32      7.47 o 
   0  -6   9       11.62       12.52      1.82 o 
   1  -6   9       28.95       25.81      4.02 o 
  -3  -5   9       39.60       36.70      4.79 o 
  -2  -5   9       28.75       20.04      2.14 o 
  -1  -5   9       65.55       78.70      3.62 o 
   0  -5   9      284.15      260.35      7.45 o 
   1  -5   9      175.18      153.00      8.19 o 
   2  -5   9       10.27        8.92      2.51 o 
   3  -5   9       65.76       73.36      5.54 o 
  -3  -4   9       85.73       82.20      6.28 o 
  -2  -4   9       13.43       14.00      1.76 o 
  -1  -4   9      314.76      288.81      8.01 o 
   0  -4   9      120.75      127.38      4.44 o 
   1  -4   9      195.54      210.18      9.46 o 
   2  -4   9       35.06       33.82      3.12 o 
   3  -4   9       12.54        9.15      0.83 o 
   4  -4   9       17.37       17.95      2.14 o 
   5  -4   9        4.58        4.14      1.68 o 
   6  -4   9        7.01        9.10      2.17 o 
  -4  -3   9        8.89        5.42      2.53 o 
  -3  -3   9        9.49        6.82      2.39 o 
  -2  -3   9        6.24        6.33      0.81 o 
  -1  -3   9       90.22       91.06      1.84 o 
   0  -3   9      412.26      416.05      5.64 o 
   1  -3   9      349.51      337.51      5.96 o 
   2  -3   9       44.22       42.08      1.79 o 
   3  -3   9       25.32       23.64      1.49 o 
   4  -3   9       93.54       97.11      4.60 o 
   5  -3   9       69.09       77.60      4.39 o 
   6  -3   9       55.98       60.45      4.13 o 
  -5  -2   9       39.01       45.64      2.58 o 
  -4  -2   9      381.87      386.73      9.29 o 
  -3  -2   9      153.95      149.06      2.86 o 
  -2  -2   9      107.03      110.38      1.96 o 
  -1  -2   9      132.00      130.08      2.19 o 
   0  -2   9      375.71      382.35      5.18 o 
   1  -2   9       12.04       16.31      0.87 o 
   2  -2   9       87.59       85.21      2.23 o 
   3  -2   9       23.45       20.10      1.60 o 
   4  -2   9       28.63       29.85      2.12 o 
   5  -2   9        2.26        2.00      1.57 o 
   6  -2   9       23.38       23.07      2.19 o 
  -7  -1   9       32.09       36.70      3.20 o 
  -6  -1   9       10.30       11.42      1.32 o 
  -5  -1   9        9.47        8.84      1.10 o 
  -4  -1   9       34.23       33.13      1.13 o 
  -3  -1   9       12.73       11.30      1.02 o 
  -2  -1   9       13.09       13.27      0.61 o 
  -1  -1   9      120.52      105.04      1.98 o 
   0  -1   9      453.68      422.46      5.97 o 
   1  -1   9      122.00      124.20      2.42 o 
   2  -1   9       13.19       16.39      1.33 o 
   3  -1   9      255.39      264.45      5.07 o 
   4  -1   9       41.41       43.32      2.51 o 
   5  -1   9      111.81      111.20      5.63 o 
   6  -1   9       15.99       17.93      2.88 o 
   7  -1   9       33.82       31.20      3.82 o 
  -7   0   9        0.45        0.05      1.04 o 
  -6   0   9      102.63      100.93      3.45 o 
  -5   0   9      144.45      149.61      4.25 o 
  -4   0   9       36.85       37.39      1.24 o 
  -3   0   9       75.90       83.96      1.79 o 
  -2   0   9      192.76      174.75      2.61 o 
  -1   0   9      240.79      207.42      2.76 o 
   0   0   9       18.83       23.75      0.77 o 
   1   0   9       84.31       90.16      1.65 o 
   2   0   9       70.94       93.56      1.66 o 
   3   0   9      812.05      808.35     11.46 o 
   4   0   9       18.54       17.04      1.36 o 
   5   0   9      126.62      112.89      5.61 o 
   6   0   9        3.49        2.39      1.92 o 
   7   0   9       17.35       14.02      2.12 o 
  -7   1   9       33.16       39.00      2.46 o 
  -6   1   9       10.09       10.73      1.43 o 
  -5   1   9        9.37        9.78      0.97 o 
  -4   1   9       34.25       33.80      1.50 o 
  -3   1   9       13.28       10.39      0.71 o 
  -2   1   9       13.87       14.35      0.83 o 
  -1   1   9      118.10      100.09      1.62 o 
   0   1   9      454.37      424.24      5.49 o 
   1   1   9      125.46      130.46      2.12 o 
   2   1   9       13.34       16.53      0.92 o 
   3   1   9      252.75      261.63      3.67 o 
   4   1   9       41.50       42.20      1.40 o 
   5   1   9      112.18      122.88      4.60 o 
   6   1   9       15.14       18.27      3.00 o 
   7   1   9       34.62       37.85      4.08 o 
  -7   2   9        9.61       11.69      1.69 o 
  -6   2   9       56.54       59.68      2.38 o 
  -5   2   9       39.68       43.11      1.96 o 
  -4   2   9      382.48      383.28      5.82 o 
  -3   2   9      147.61      146.45      2.48 o 
  -2   2   9      108.72      112.12      1.77 o 
  -1   2   9      138.13      136.07      2.44 o 
   0   2   9      373.99      389.52      5.68 o 
   1   2   9       10.66       13.37      0.76 o 
   2   2   9       86.98       84.33      1.77 o 
   3   2   9       23.31       21.40      1.03 o 
   4   2   9       28.83       27.90      1.63 o 
   5   2   9        2.22        3.26      0.98 o 
   6   2   9       23.84       23.50      3.11 o 
  -7   3   9       12.96       15.71      5.23 o 
  -6   3   9       12.33        7.76      1.24 o 
  -5   3   9       15.58       14.54      1.39 o 
  -4   3   9        8.88        9.71      0.84 o 
  -3   3   9        9.60        6.86      0.68 o 
  -2   3   9        6.30        4.38      0.59 o 
  -1   3   9       86.50       85.59      1.82 o 
   0   3   9      416.81      411.08      6.89 o 
   1   3   9      347.92      330.14      5.79 o 
   2   3   9       44.43       43.55      1.47 o 
   3   3   9       27.46       25.02      1.10 o 
   4   3   9       91.25       89.98      2.89 o 
   5   3   9       68.90       71.27      4.18 o 
   6   3   9       57.07       54.55      6.42 o 
  -7   4   9        8.43        9.74      1.55 o 
  -6   4   9       28.03       26.20      4.34 o 
  -5   4   9       32.55       37.39      2.01 o 
  -4   4   9      286.39      289.47      5.35 o 
  -3   4   9       86.30       88.65      2.59 o 
  -2   4   9       14.13       14.56      0.83 o 
  -1   4   9      315.29      296.42      5.25 o 
   0   4   9      116.66      124.58      2.73 o 
   1   4   9      197.71      201.48      3.94 o 
   2   4   9       35.70       34.71      1.34 o 
   3   4   9       12.14        7.85      0.79 o 
   4   4   9       17.34       19.07      3.06 o 
   5   4   9        4.68        7.66      1.57 o 
   6   4   9        6.80        7.14      1.71 o 
  -7   5   9        6.81        6.88      1.55 o 
  -6   5   9        3.19        1.59      1.10 o 
  -5   5   9        0.70        1.82      1.05 o 
  -4   5   9       10.18        9.27      1.21 o 
  -3   5   9       38.96       36.56      2.01 o 
  -2   5   9       29.81       25.91      1.20 o 
  -1   5   9       67.44       74.69      2.50 o 
   0   5   9      281.69      252.50      5.53 o 
   1   5   9      177.29      156.85      5.31 o 
   2   5   9        8.72       12.70      1.73 o 
   3   5   9       64.73       67.41      2.36 o 
   4   5   9       42.42       44.08      2.08 o 
   5   5   9       49.32       44.40      3.18 o 
   6   5   9       22.75       25.24      2.43 o 
  -6   6   9       32.75       35.86      2.73 o 
  -5   6   9       45.90       52.36      5.37 o 
  -4   6   9      115.44      107.35      6.79 o 
  -3   6   9       45.70       38.41      4.30 o 
  -2   6   9       86.91      103.42      2.80 o 
  -1   6   9      194.79      180.59      7.06 o 
   0   6   9       11.82        9.33      2.96 o 
   1   6   9       30.38       25.64      1.77 o 
   2   6   9      202.64      193.47      4.46 o 
   3   6   9       22.24       18.43      1.54 o 
   4   6   9        5.69        6.93      1.61 o 
   5   6   9        1.30        1.19      1.43 o 
  -6   7   9        0.81        0.71      2.52 o 
  -5   7   9        0.59        2.93      2.12 o 
  -4   7   9        1.07        3.42      2.08 o 
  -3   7   9       16.12       12.82      3.04 o 
  -2   7   9        7.14        5.04      1.20 o 
  -1   7   9       13.07        9.55      1.79 o 
   0   7   9       39.20       42.18      4.23 o 
   1   7   9       54.77       51.25      3.25 o 
   2   7   9       21.25       19.16      1.61 o 
   3   7   9       42.38       42.25      2.64 o 
   4   7   9      113.63      125.56      5.27 o 
   5   7   9       10.00       11.23      2.09 o 
  -5   8   9       47.04       49.60      4.62 o 
  -4   8   9       18.46       21.38      4.50 o 
  -3   8   9       24.77       18.78      3.75 o 
  -2   8   9       38.90       36.85      4.39 o 
  -1   8   9       46.20       49.35      3.40 o 
   0   8   9       23.97       24.73      2.59 o 
   1   8   9        9.53        8.00      1.93 o 
   2   8   9        7.51        7.24      1.67 o 
   3   8   9       71.74       77.28      3.46 o 
   4   8   9        0.39        0.95      1.70 o 
  -4   9   9        1.48        1.72      2.15 o 
  -3   9   9        2.03        1.00      2.38 o 
  -2   9   9       17.17       22.72      3.86 o 
  -1   9   9        2.14        2.79      1.97 o 
   0   9   9       45.65       60.83      3.78 o 
   1   9   9       16.81       19.74      2.59 o 
   2   9   9       13.30       15.36      3.82 o 
   3   9   9       24.06       26.60      3.82 o 
  -3  10   9        4.17        8.52      2.84 o 
  -2  10   9        5.42        2.13      2.48 o 
  -1  10   9        3.65        3.46      2.66 o 
   0  10   9       25.11       30.69      3.21 o 
   1  10   9       10.28       12.85      3.13 o 
   2  10   9        2.80        1.02      2.69 o 
  -2 -10  10        4.00        1.80      2.45 o 
  -1 -10  10        2.81        2.81      2.21 o 
   0 -10  10        3.58       -0.21      1.99 o 
  -4  -9  10       37.04       40.12      4.83 o 
  -3  -9  10        0.64        0.10      1.84 o 
  -2  -9  10        8.17       10.08      2.90 o 
  -1  -9  10       58.26       72.05      5.45 o 
   0  -9  10       10.51        7.04      2.53 o 
  -4  -8  10       22.77       24.39      3.85 o 
  -3  -8  10        2.38        5.88      2.30 o 
  -2  -8  10       26.14       30.96      3.89 o 
  -1  -8  10        9.97       10.21      2.64 o 
   0  -8  10       17.36       20.48      3.22 o 
   1  -8  10        8.15       12.23      4.24 o 
  -3  -7  10       64.17       74.53      5.34 o 
  -2  -7  10       24.75       23.68      3.25 o 
  -1  -7  10       21.53       20.06      2.52 o 
   0  -7  10       43.40       47.95      3.26 o 
   1  -7  10       38.60       47.74      5.48 o 
  -3  -6  10        0.68        3.39      1.70 o 
  -2  -6  10       77.13       64.90      3.62 o 
  -1  -6  10        1.23       -0.71      0.98 o 
   0  -6  10        4.44        3.78      1.39 o 
   1  -6  10      108.21      119.80      7.67 o 
   2  -6  10        9.75        7.31      3.16 o 
  -3  -5  10       16.57       18.53      4.77 o 
  -2  -5  10      307.68      270.12      8.09 o 
  -1  -5  10        6.78        6.45      2.27 o 
   0  -5  10      222.91      238.55      7.21 o 
   1  -5  10      212.55      236.37     11.05 o 
   2  -5  10      102.80      117.68      7.00 o 
   3  -5  10       45.41       48.49      4.92 o 
  -4  -4  10      383.74      399.29     17.40 o 
  -3  -4  10        1.31        1.97      2.26 o 
  -2  -4  10       95.07      108.43      8.52 o 
  -1  -4  10        7.98        9.00      1.49 o 
   0  -4  10        1.15        0.83      0.89 o 
   1  -4  10       37.06       32.91      1.75 o 
   2  -4  10       20.77       18.20      1.19 o 
   3  -4  10       62.36       58.67      2.81 o 
   4  -4  10        0.74        0.94      1.46 o 
   5  -4  10        4.84       10.59      2.08 o 
   6  -4  10       11.90       17.68      2.62 o 
  -4  -3  10       50.49       58.05      5.49 o 
  -3  -3  10       19.57       12.62      2.98 o 
  -2  -3  10       82.47       77.76      1.99 o 
  -1  -3  10      114.69      110.27      2.48 o 
   0  -3  10      681.62      683.51      8.94 o 
   1  -3  10       92.91       86.55      2.63 o 
   2  -3  10       63.03       61.59      3.59 o 
   3  -3  10       23.35       26.49      4.86 o 
   4  -3  10       29.23       32.08      2.93 o 
   5  -3  10       77.09       81.38      3.20 o 
   6  -3  10       82.26      103.70      5.63 o 
  -5  -2  10      127.92      139.18      5.12 o 
  -4  -2  10      227.86      239.09      6.33 o 
  -3  -2  10       91.48       90.66      2.50 o 
  -2  -2  10       78.10       79.45      1.63 o 
  -1  -2  10       36.43       31.61      1.25 o 
   0  -2  10      143.08      122.84      2.20 o 
   1  -2  10       96.64       85.38      1.96 o 
   2  -2  10       59.91       49.36      2.00 o 
   3  -2  10       14.92       17.52      1.26 o 
   4  -2  10       39.93       44.51      2.60 o 
   5  -2  10        1.90        2.02      1.61 o 
   6  -2  10       68.90       72.93      3.38 o 
  -7  -1  10       17.19       18.81      2.44 o 
  -6  -1  10       31.48       32.08      1.91 o 
  -5  -1  10       33.12       28.96      1.57 o 
  -4  -1  10      206.76      210.45      4.47 o 
  -3  -1  10       71.49       68.26      1.55 o 
  -2  -1  10      100.44       87.88      2.57 o 
  -1  -1  10      252.03      262.65      4.12 o 
   0  -1  10      117.51      122.18      3.40 o 
   1  -1  10       39.29       27.45      1.51 o 
   2  -1  10      885.86      881.95     12.19 o 
   3  -1  10       74.92       70.69      2.27 o 
   4  -1  10       18.88       18.73      1.63 o 
   5  -1  10       46.33       43.78      3.57 o 
   6  -1  10       48.05       48.22      4.03 o 
  -7   0  10        4.91        6.18      1.37 o 
  -6   0  10       88.14       91.78      3.27 o 
  -5   0  10       12.47       12.82      1.34 o 
  -4   0  10      211.90      201.54      3.46 o 
  -3   0  10       69.36       57.16      1.65 o 
  -2   0  10      156.02      157.41      2.47 o 
  -1   0  10       15.97       12.21      0.59 o 
   0   0  10      175.16      162.48      2.54 o 
   1   0  10        0.11        0.89      0.40 o 
   2   0  10       20.03       24.40      1.09 o 
   3   0  10       44.68       52.75      1.77 o 
   4   0  10        5.79        4.00      1.04 o 
   5   0  10       15.77       17.38      2.64 o 
   6   0  10        1.96        2.49      1.89 o 
  -7   1  10       17.31       14.86      1.75 o 
  -6   1  10       31.70       32.43      2.16 o 
  -5   1  10       33.10       31.61      1.75 o 
  -4   1  10      205.29      203.39      3.55 o 
  -3   1  10       74.52       68.12      1.65 o 
  -2   1  10       96.47       82.03      1.52 o 
  -1   1  10      256.52      270.93      3.48 o 
   0   1  10      113.23      122.86      2.07 o 
   1   1  10       39.07       26.72      0.93 o 
   2   1  10      881.85      867.60     10.07 o 
   3   1  10       80.40       73.39      1.61 o 
   4   1  10       18.76       16.39      1.41 o 
   5   1  10       45.20       48.45      5.14 o 
   6   1  10       47.93       39.30      3.98 o 
  -7   2  10       14.48       17.73      2.53 o 
  -6   2  10       64.20       74.39      2.73 o 
  -5   2  10      127.98      131.25      3.56 o 
  -4   2  10      222.30      230.07      3.96 o 
  -3   2  10       95.85       92.25      2.00 o 
  -2   2  10       80.07       80.83      1.48 o 
  -1   2  10       38.64       32.56      0.98 o 
   0   2  10      140.85      123.09      2.36 o 
   1   2  10       95.68       81.21      1.84 o 
   2   2  10       59.95       48.91      1.38 o 
   3   2  10       14.66       17.27      1.05 o 
   4   2  10       40.39       46.06      2.96 o 
   5   2  10        1.57        1.64      1.55 o 
   6   2  10       69.68       64.89      4.77 o 
  -7   3  10        2.69        1.85      1.28 o 
  -6   3  10        1.40        2.07      0.98 o 
  -5   3  10       11.13       10.49      1.39 o 
  -4   3  10       49.65       52.83      2.12 o 
  -3   3  10       18.02       19.05      0.91 o 
  -2   3  10       86.35       82.31      1.90 o 
  -1   3  10      114.47      106.71      2.19 o 
   0   3  10      682.27      697.61      9.66 o 
   1   3  10       94.10       86.95      1.91 o 
   2   3  10       61.61       59.81      1.53 o 
   3   3  10       23.00       26.88      2.11 o 
   4   3  10       30.33       32.87      1.80 o 
   5   3  10       76.19       72.47      3.32 o 
  -7   4  10        2.21        2.05      1.30 o 
  -6   4  10       11.54        9.14      1.46 o 
  -5   4  10       29.87       36.20      3.05 o 
  -4   4  10      384.64      410.24     14.46 o 
  -3   4  10        1.52        1.81      0.61 o 
  -2   4  10       92.19      103.30      2.46 o 
  -1   4  10        8.51       10.45      1.43 o 
   0   4  10        1.05        2.42      0.68 o 
   1   4  10       37.45       32.01      1.63 o 
   2   4  10       20.78       19.01      1.26 o 
   3   4  10       62.52       59.89      2.21 o 
   4   4  10        0.74        0.11      0.89 o 
   5   4  10        4.89        3.78      1.38 o 
   6   4  10       12.16       12.57      3.49 o 
  -6   5  10        7.24       10.70      1.50 o 
  -5   5  10       71.81       67.77      2.75 o 
  -4   5  10        6.52       11.07      1.66 o 
  -3   5  10       17.80       18.31      2.00 o 
  -2   5  10      303.82      272.71      4.52 o 
  -1   5  10        7.55        9.69      1.13 o 
   0   5  10      222.04      236.87      5.38 o 
   1   5  10      218.67      227.79      5.31 o 
   2   5  10       99.29       91.67      3.07 o 
   3   5  10       45.06       42.53      2.04 o 
   4   5  10       14.90       16.90      1.55 o 
   5   5  10       28.75       31.82      2.46 o 
  -6   6  10       34.85       33.20      2.17 o 
  -5   6  10       79.72       84.62      6.39 o 
  -4   6  10      108.52      129.11      7.58 o 
  -3   6  10        0.91        3.26      2.03 o 
  -2   6  10       75.71       59.11      2.28 o 
  -1   6  10        1.45        1.26      0.93 o 
   0   6  10        4.20        6.17      1.19 o 
   1   6  10      108.79      105.47      3.35 o 
   2   6  10        9.72       10.06      1.27 o 
   3   6  10       23.68       21.32      1.67 o 
   4   6  10        6.79        6.88      1.63 o 
   5   6  10        3.61        4.92      1.69 o 
  -5   7  10        6.26        7.90      2.55 o 
  -4   7  10        3.49        2.37      2.22 o 
  -3   7  10       63.18       86.00      6.15 o 
  -2   7  10       24.34       22.08      3.48 o 
  -1   7  10       22.70       24.66      2.43 o 
   0   7  10       43.65       37.15      3.47 o 
   1   7  10       38.70       38.32      2.75 o 
   2   7  10      117.65      121.76      3.39 o 
   3   7  10       28.86       22.25      2.15 o 
   4   7  10        4.84        9.44      2.01 o 
  -5   8  10       41.19       50.27     11.68 o 
  -4   8  10       22.44       16.11      3.92 o 
  -3   8  10        2.75       -0.03      1.97 o 
  -2   8  10       26.07       28.05      4.00 o 
  -1   8  10       10.23        3.91      1.70 o 
   0   8  10       16.75       21.30      3.63 o 
   1   8  10        8.29        9.00      2.00 o 
   2   8  10        2.06        1.72      1.41 o 
   3   8  10       13.89       12.82      2.38 o 
   4   8  10        3.68        3.48      1.83 o 
  -4   9  10       36.64       39.84      4.38 o 
  -3   9  10        0.78       -1.07      2.15 o 
  -2   9  10        7.52        7.91      2.77 o 
  -1   9  10       59.60       76.27      4.52 o 
   0   9  10        9.95       10.98      2.45 o 
   1   9  10       27.40       24.34      2.93 o 
   2   9  10       49.19       55.31      4.61 o 
   3   9  10       10.76       12.73      3.37 o 
  -2  10  10        3.73        0.76      2.34 o 
  -1  10  10        2.67        2.49      2.31 o 
   0  10  10        3.57        3.66      2.09 o 
   1  10  10        4.73        8.98      4.38 o 
  -1 -10  11        1.09        1.55      2.27 o 
   0 -10  11        7.94        5.16      2.60 o 
  -3  -9  11       10.29       15.37      3.40 o 
  -2  -9  11       35.36       32.41      4.30 o 
  -1  -9  11       30.92       27.45      3.89 o 
   0  -9  11       13.94       12.83      3.03 o 
  -4  -8  11       50.53       58.43      5.69 o 
  -3  -8  11        5.45        7.53      2.47 o 
  -2  -8  11       32.59       35.42      4.28 o 
  -1  -8  11       10.85       11.22      2.73 o 
   0  -8  11       17.62       10.76      2.80 o 
   1  -8  11       21.99       25.96      5.16 o 
  -4  -7  11       19.66       25.29      3.87 o 
  -3  -7  11       29.73       20.79      3.39 o 
  -2  -7  11       34.90       28.34      3.35 o 
  -1  -7  11       24.69       25.96      2.82 o 
   0  -7  11       30.65       38.11      3.21 o 
   1  -7  11       67.79       65.75      6.41 o 
   2  -7  11      127.42      130.45      8.75 o 
  -3  -6  11       34.39       28.49      2.96 o 
  -2  -6  11        5.37        9.72      1.97 o 
  -1  -6  11        2.59        2.60      1.34 o 
   0  -6  11       21.59       28.08      3.03 o 
   1  -6  11       26.34       23.42      4.28 o 
   2  -6  11       30.95       34.60      4.93 o 
  -3  -5  11        6.18        6.96      2.43 o 
  -2  -5  11      435.84      451.88     11.85 o 
  -1  -5  11       97.26      101.87      4.51 o 
   0  -5  11      245.20      249.51      7.61 o 
   1  -5  11      133.21      135.37      7.94 o 
   2  -5  11       36.05       43.18      4.76 o 
   3  -5  11       62.70       76.96      6.30 o 
  -4  -4  11      149.60      149.77      9.32 o 
  -3  -4  11       23.50       18.80      2.24 o 
  -2  -4  11       37.10       41.18      2.84 o 
  -1  -4  11      114.86      115.66      3.44 o 
   0  -4  11       13.63       17.17      1.92 o 
   1  -4  11      110.37      114.01      3.99 o 
   2  -4  11       17.60       16.33      1.58 o 
   3  -4  11       71.31       84.54      4.03 o 
   4  -4  11       24.73       25.03      2.66 o 
   5  -4  11       68.05       79.37      4.39 o 
  -4  -3  11        3.29        4.67      2.70 o 
  -3  -3  11       12.00       11.47      2.37 o 
  -2  -3  11      323.28      314.02      5.50 o 
  -1  -3  11      215.13      203.22      3.91 o 
   0  -3  11      159.75      149.62      3.22 o 
   1  -3  11       97.01       90.11      2.76 o 
   2  -3  11      154.01      150.50      4.74 o 
   3  -3  11       20.17       18.30      1.84 o 
   4  -3  11       99.17      101.18      5.01 o 
   5  -3  11        6.39        8.60      1.58 o 
   6  -3  11        6.74        6.63      2.44 o 
  -5  -2  11       37.31       32.47      4.36 o 
  -4  -2  11       14.37       12.87      1.48 o 
  -3  -2  11      364.03      359.12      9.93 o 
  -2  -2  11        6.11        5.83      0.62 o 
  -1  -2  11      167.98      159.59      2.89 o 
   0  -2  11       74.07       71.48      1.63 o 
   1  -2  11       19.34       21.84      1.13 o 
   2  -2  11       37.69       46.99      1.61 o 
   3  -2  11       13.99       15.16      2.60 o 
   4  -2  11      119.22      118.07      7.94 o 
   5  -2  11       16.84       19.63      2.68 o 
   6  -2  11       38.14       42.97      2.86 o 
  -7  -1  11        6.30        2.40      1.76 o 
  -6  -1  11       47.68       52.78      2.34 o 
  -5  -1  11       29.90       29.74      1.82 o 
  -4  -1  11       61.56       55.68      1.97 o 
  -3  -1  11      101.65      101.89      2.06 o 
  -2  -1  11       72.74       72.07      1.71 o 
  -1  -1  11      260.92      235.40      3.83 o 
   0  -1  11      239.03      222.79      4.12 o 
   1  -1  11      108.34      110.97      2.40 o 
   2  -1  11      678.14      671.94      9.81 o 
   3  -1  11       64.29       60.08      1.93 o 
   4  -1  11       27.97       25.97      2.92 o 
   5  -1  11       31.55       28.11      3.14 o 
   6  -1  11       23.30       22.14      3.22 o 
  -7   0  11       30.65       31.90      2.23 o 
  -6   0  11       42.45       34.31      2.13 o 
  -5   0  11        1.98        0.63      0.87 o 
  -4   0  11       71.12       71.76      1.82 o 
  -3   0  11       38.73       45.40      1.36 o 
  -2   0  11       21.40       18.34      0.76 o 
  -1   0  11       11.32       20.46      0.76 o 
   0   0  11        0.02        2.63      0.45 o 
   1   0  11       32.01       31.21      1.23 o 
   2   0  11        3.35        0.34      0.57 o 
   3   0  11       46.23       46.58      1.72 o 
   4   0  11       38.58       38.86      2.28 o 
   5   0  11       22.87       27.35      3.23 o 
   6   0  11       66.51       55.93      4.43 o 
  -7   1  11        6.44        6.22      1.47 o 
  -6   1  11       47.61       48.58      2.53 o 
  -5   1  11       28.34       29.39      1.70 o 
  -4   1  11       61.20       53.77      1.61 o 
  -3   1  11      105.56      106.22      2.22 o 
  -2   1  11       70.68       68.33      1.41 o 
  -1   1  11      262.89      238.61      3.22 o 
   0   1  11      232.11      220.20      3.31 o 
   1   1  11      111.20      110.08      2.06 o 
   2   1  11      683.83      680.75      8.09 o 
   3   1  11       61.04       55.73      1.58 o 
   4   1  11       28.26       29.53      2.36 o 
   5   1  11       30.49       32.75      3.31 o 
   6   1  11       23.75       22.19      3.38 o 
  -7   2  11        6.73        5.89      2.30 o 
  -6   2  11       58.95       62.21      2.92 o 
  -5   2  11       38.33       39.22      2.66 o 
  -4   2  11       13.17       10.61      1.68 o 
  -3   2  11      366.07      363.99      5.51 o 
  -2   2  11        5.72        4.29      0.65 o 
  -1   2  11      167.38      160.30      2.64 o 
   0   2  11       73.87       71.74      1.64 o 
   1   2  11       19.99       21.66      1.46 o 
   2   2  11       36.33       46.76      1.41 o 
   3   2  11       14.12       17.20      1.47 o 
   4   2  11      119.97      120.12      3.16 o 
   5   2  11       16.30       19.66      2.32 o 
   6   2  11       39.08       30.96      3.78 o 
  -7   3  11       11.12       16.23      2.02 o 
  -6   3  11       30.80       28.97      1.96 o 
  -5   3  11       86.76       76.48      2.71 o 
  -4   3  11        2.69        3.30      0.90 o 
  -3   3  11       13.75       11.92      0.90 o 
  -2   3  11      324.58      320.72      5.11 o 
  -1   3  11      210.04      200.19      3.53 o 
   0   3  11      156.76      150.80      2.84 o 
   1   3  11      102.67       90.50      2.06 o 
   2   3  11      151.61      147.47      2.73 o 
   3   3  11       21.53       18.57      1.40 o 
   4   3  11       98.86       98.55      3.31 o 
   5   3  11        5.88        6.91      2.92 o 
   6   3  11        6.61        5.65      1.89 o 
  -7   4  11        7.84        8.82      1.85 o 
  -6   4  11       16.70       22.50      2.56 o 
  -5   4  11       50.11       48.09      2.38 o 
  -4   4  11      149.08      148.00      4.60 o 
  -3   4  11       22.80       22.99      1.59 o 
  -2   4  11       37.07       38.46      1.40 o 
  -1   4  11      115.43      115.52      2.40 o 
   0   4  11       13.80       17.73      0.96 o 
   1   4  11      110.10      114.85      2.83 o 
   2   4  11       17.46       16.70      1.05 o 
   3   4  11       71.44       77.27      2.57 o 
   4   4  11       24.80       22.67      1.69 o 
   5   4  11       67.92       66.94      6.47 o 
  -6   5  11        5.53        5.20      1.36 o 
  -5   5  11      128.59      153.13      4.26 o 
  -4   5  11        6.33        5.33      2.25 o 
  -3   5  11        5.18        8.25      1.48 o 
  -2   5  11      431.92      439.59      7.46 o 
  -1   5  11      102.62      111.97      3.00 o 
   0   5  11      247.75      250.49      5.07 o 
   1   5  11      132.09      124.13      3.04 o 
   2   5  11       33.34       36.34      3.09 o 
   3   5  11       62.72       69.03      2.53 o 
   4   5  11       20.22       19.35      1.74 o 
   5   5  11        8.16        7.39      1.99 o 
  -6   6  11       12.90       15.32      1.92 o 
  -5   6  11       20.47       42.96      4.70 o 
  -4   6  11       15.15       17.12      2.17 o 
  -3   6  11       33.72       40.35      2.71 o 
  -2   6  11        5.18       10.19      1.65 o 
  -1   6  11        2.63        4.08      0.94 o 
   0   6  11       21.65       26.41      1.84 o 
   1   6  11       26.10       29.21      1.96 o 
   2   6  11       30.87       26.33      1.78 o 
   3   6  11       11.50       13.01      1.49 o 
   4   6  11       10.58        9.31      2.44 o 
   5   6  11       22.32       19.43      2.45 o 
  -5   7  11       10.04       10.66      3.55 o 
  -4   7  11       19.05       24.81      4.15 o 
  -3   7  11       29.02       19.47      3.55 o 
  -2   7  11       34.92       19.89      3.58 o 
  -1   7  11       24.46       33.30      2.89 o 
   0   7  11       32.01       37.79      3.04 o 
   1   7  11       68.86       65.68      2.81 o 
   2   7  11      125.68      129.68      3.62 o 
   3   7  11        7.53        5.95      1.73 o 
   4   7  11       25.36       15.59      3.38 o 
  -4   8  11       51.61       69.95      6.69 o 
  -3   8  11        5.32        4.50      2.40 o 
  -2   8  11       32.19       42.85      4.85 o 
  -1   8  11       11.01        6.24      3.39 o 
   0   8  11       17.75       12.99      2.30 o 
   1   8  11       21.56       25.01      2.74 o 
   2   8  11        2.92        4.92      1.38 o 
   3   8  11       32.57       27.09      2.58 o 
  -3   9  11       10.73        4.50      2.79 o 
  -2   9  11       34.81       37.68      4.95 o 
  -1   9  11       30.98       21.46      2.87 o 
   0   9  11       13.08       12.51      3.42 o 
   1   9  11       27.22       33.40      3.30 o 
   2   9  11       30.02       29.14      3.78 o 
  -1  10  11        1.10        0.57      2.43 o 
   0  10  11        7.91        5.39      2.55 o 
  -3  -9  12       51.39       39.92      5.01 o 
  -2  -9  12        7.26        7.42      2.81 o 
  -1  -9  12        3.92        9.05      2.77 o 
   0  -9  12       46.61       32.92      4.33 o 
  -4  -8  12       11.02        9.87      2.82 o 
  -3  -8  12        3.82        2.59      2.26 o 
  -2  -8  12        3.99        2.17      1.78 o 
  -1  -8  12        1.81        2.78      1.96 o 
   0  -8  12       22.12       22.59      2.89 o 
   1  -8  12       23.67       13.11      4.80 o 
  -5  -7  12       14.03       10.93      3.04 o 
  -4  -7  12        9.56        7.87      2.71 o 
  -3  -7  12       38.45       43.18      4.59 o 
  -2  -7  12       12.09       15.95      2.56 o 
  -1  -7  12       38.06       36.01      4.73 o 
   0  -7  12       69.82       58.72      3.82 o 
   1  -7  12       61.38       80.37      7.60 o 
   2  -7  12        6.91        4.74      3.93 o 
  -4  -6  12       13.80       13.63      3.14 o 
  -3  -6  12       11.55       15.49      3.31 o 
  -2  -6  12       26.44       17.04      2.34 o 
  -1  -6  12        3.25        4.77      1.60 o 
   0  -6  12       23.32       16.82      2.31 o 
   1  -6  12       33.92       42.48      5.43 o 
   2  -6  12        4.94        4.79      3.31 o 
  -4  -5  12        8.18       12.65      2.35 o 
  -3  -5  12       56.76       63.27      3.78 o 
  -2  -5  12      122.72      129.39      5.45 o 
  -1  -5  12       50.14       44.20      4.99 o 
   0  -5  12      130.92      140.41      5.35 o 
   1  -5  12       72.19       87.18      6.66 o 
   2  -5  12       15.78       17.01      3.86 o 
  -4  -4  12       12.84       15.44      3.95 o 
  -3  -4  12       32.55       35.21      2.90 o 
  -2  -4  12       34.04       24.20      2.44 o 
  -1  -4  12       99.53       94.52      3.13 o 
   0  -4  12       10.38       10.40      1.09 o 
   1  -4  12       51.97       52.62      2.99 o 
   2  -4  12      131.32      139.30      4.56 o 
   3  -4  12       26.59       28.50      2.59 o 
   4  -4  12       44.31       42.03      3.03 o 
   5  -4  12       61.98       71.73      4.39 o 
  -5  -3  12       68.87       75.37      6.79 o 
  -4  -3  12        5.23        4.67      3.09 o 
  -3  -3  12       54.72       54.79      2.16 o 
  -2  -3  12       23.27       20.23      1.18 o 
  -1  -3  12      256.13      263.88      4.88 o 
   0  -3  12      138.18      142.37      3.73 o 
   1  -3  12      117.26      125.28      3.42 o 
   2  -3  12       24.38       28.03      4.08 o 
   3  -3  12       14.09       14.47      1.81 o 
   4  -3  12       36.02       36.36      3.16 o 
   5  -3  12        2.32        3.48      1.90 o 
  -5  -2  12       48.66       54.33      2.75 o 
  -4  -2  12        6.23        5.97      1.27 o 
  -3  -2  12       40.87       42.00      1.61 o 
  -2  -2  12      186.31      182.28      3.27 o 
  -1  -2  12       14.88       14.12      0.84 o 
   0  -2  12        2.98        2.05      0.57 o 
   1  -2  12      160.45      167.86      3.69 o 
   2  -2  12        2.14        2.52      0.80 o 
   3  -2  12       20.61       24.80      2.14 o 
   4  -2  12      172.47      178.08      7.55 o 
   5  -2  12       45.00       44.12      3.81 o 
   6  -2  12       10.37       12.16      2.00 o 
  -6  -1  12       13.99       15.75      2.04 o 
  -5  -1  12      109.48      110.08      3.49 o 
  -4  -1  12      108.32      103.72      2.87 o 
  -3  -1  12      151.53      133.81      2.70 o 
  -2  -1  12       25.41       18.68      0.99 o 
  -1  -1  12      224.05      232.30      3.89 o 
   0  -1  12      152.12      153.32      3.27 o 
   1  -1  12      102.72       89.52      2.18 o 
   2  -1  12       18.00       17.78      1.42 o 
   3  -1  12       73.56       75.11      2.23 o 
   4  -1  12       45.71       43.34      2.42 o 
   5  -1  12        5.42        3.62      1.97 o 
   6  -1  12        0.43        0.90      2.04 o 
  -7   0  12        7.92        8.21      1.81 o 
  -6   0  12       40.50       44.38      2.39 o 
  -5   0  12       10.57       11.68      1.57 o 
  -4   0  12       42.53       40.10      1.40 o 
  -3   0  12       14.77       13.53      0.81 o 
  -2   0  12        0.97        0.52      0.41 o 
  -1   0  12       60.31       48.68      1.16 o 
   0   0  12       35.58       37.73      1.12 o 
   1   0  12      157.97      163.02      3.16 o 
   2   0  12        5.01        4.39      0.75 o 
   3   0  12        2.24        2.69      0.84 o 
   4   0  12      111.80      124.56      6.68 o 
   5   0  12      115.59      121.93      6.33 o 
   6   0  12       40.13       44.15      4.29 o 
  -7   1  12       27.89       29.20      3.44 o 
  -6   1  12       13.66       13.25      1.60 o 
  -5   1  12      109.18      110.50      4.66 o 
  -4   1  12      113.46      109.02      2.41 o 
  -3   1  12      149.40      139.51      2.68 o 
  -2   1  12       23.55       18.80      0.83 o 
  -1   1  12      221.39      237.72      3.27 o 
   0   1  12      152.52      156.51      2.63 o 
   1   1  12      104.98       88.64      1.87 o 
   2   1  12       18.92       17.43      0.91 o 
   3   1  12       71.26       73.36      1.98 o 
   4   1  12       46.56       45.63      2.24 o 
   5   1  12        5.30        6.30      1.66 o 
   6   1  12        0.43        1.20      2.25 o 
  -7   2  12       37.67       39.58      3.89 o 
  -6   2  12        5.63        4.53      1.58 o 
  -5   2  12       49.61       49.72      2.17 o 
  -4   2  12        6.00        5.74      1.00 o 
  -3   2  12       40.59       38.56      1.41 o 
  -2   2  12      186.16      184.03      3.04 o 
  -1   2  12       14.14       12.52      1.26 o 
   0   2  12        3.47        1.74      0.53 o 
   1   2  12      161.11      163.42      3.14 o 
   2   2  12        2.85        4.52      0.82 o 
   3   2  12       19.68       24.86      1.54 o 
   4   2  12      171.91      184.84      4.79 o 
   5   2  12       45.34       47.28      2.92 o 
   6   2  12       10.98        3.83      2.51 o 
  -7   3  12       26.85       29.57      2.52 o 
  -6   3  12       40.44       37.50      2.21 o 
  -5   3  12       69.72       72.81      2.66 o 
  -4   3  12        4.59        5.30      1.03 o 
  -3   3  12       55.21       57.78      2.30 o 
  -2   3  12       22.88       17.56      1.09 o 
  -1   3  12      254.37      263.03      4.44 o 
   0   3  12      140.38      135.02      2.75 o 
   1   3  12      119.63      113.89      2.50 o 
   2   3  12       22.62       23.34      1.52 o 
   3   3  12       14.29       16.87      1.41 o 
   4   3  12       35.54       39.48      3.06 o 
   5   3  12        2.30        2.26      1.36 o 
  -6   4  12        3.61        5.79      1.36 o 
  -5   4  12       42.51       39.14      2.19 o 
  -4   4  12       12.98       18.53      1.57 o 
  -3   4  12       32.61       36.68      1.99 o 
  -2   4  12       33.67       33.10      1.87 o 
  -1   4  12      100.84       90.59      2.19 o 
   0   4  12       10.68        7.77      0.83 o 
   1   4  12       49.54       44.34      1.50 o 
   2   4  12      131.60      137.30      3.47 o 
   3   4  12       27.51       27.81      1.75 o 
   4   4  12       43.59       43.08      2.30 o 
   5   4  12       62.60       71.16      4.40 o 
  -6   5  12       64.34       67.10      2.96 o 
  -5   5  12       94.67       80.28      3.01 o 
  -4   5  12        7.10        8.17      1.66 o 
  -3   5  12       54.71       63.03      3.08 o 
  -2   5  12      126.62      146.06      4.00 o 
  -1   5  12       49.37       37.40      1.69 o 
   0   5  12      131.41      132.16      3.26 o 
   1   5  12       69.82       81.93      3.76 o 
   2   5  12       16.95       19.93      1.56 o 
   3   5  12       33.95       31.56      3.03 o 
   4   5  12       22.64       19.76      1.73 o 
   5   5  12        3.48        4.45      1.67 o 
  -5   6  12        8.81       10.04      1.93 o 
  -4   6  12       14.12       12.73      1.98 o 
  -3   6  12       11.55       17.98      2.09 o 
  -2   6  12       26.74       18.78      1.71 o 
  -1   6  12        3.20        4.74      1.16 o 
   0   6  12       23.27       18.54      1.70 o 
   1   6  12       33.66       32.72      2.77 o 
   2   6  12        4.38        7.30      1.47 o 
   3   6  12       14.76       14.43      1.64 o 
   4   6  12       30.59       27.10      3.20 o 
  -5   7  12       13.59       16.33      3.82 o 
  -4   7  12        9.57        6.49      2.87 o 
  -3   7  12       38.60       34.12      4.51 o 
  -2   7  12       11.81       12.59      3.02 o 
  -1   7  12       38.12       39.19      2.40 o 
   0   7  12       71.02       61.12      2.74 o 
   1   7  12       60.81       65.99      2.97 o 
   2   7  12        6.26        3.24      1.21 o 
   3   7  12        9.90       10.86      1.63 o 
   4   7  12       35.48       38.92      4.56 o 
  -4   8  12       11.03       10.79      3.42 o 
  -3   8  12        3.76        7.02      2.94 o 
  -2   8  12        4.09        4.55      2.51 o 
  -1   8  12        1.76        0.60      1.68 o 
   0   8  12       22.11       20.03      2.63 o 
   1   8  12       23.32       16.96      1.90 o 
   2   8  12        0.36        0.44      1.24 o 
   3   8  12        2.09        3.64      1.87 o 
  -3   9  12       49.83       46.98      5.71 o 
  -2   9  12        7.27        9.89      3.25 o 
  -1   9  12        3.60        0.54      2.28 o 
   0   9  12       47.04       50.87      6.68 o 
   1   9  12       10.48        9.09      2.35 o 
   2   9  12        9.25       13.21      3.25 o 
  -2  -9  13       16.71       18.81      3.85 o 
  -1  -9  13        1.65       -0.45      1.97 o 
  -4  -8  13        2.59        2.86      2.51 o 
  -3  -8  13       27.43       42.52      4.93 o 
  -2  -8  13        6.92        8.16      2.80 o 
  -1  -8  13        6.06        4.73      2.03 o 
   0  -8  13       30.18       32.13      3.45 o 
   1  -8  13        9.08       13.55      5.01 o 
  -4  -7  13       20.56       23.95      3.96 o 
  -3  -7  13       50.51       52.73      5.19 o 
  -2  -7  13        3.11        2.53      1.68 o 
  -1  -7  13       20.46       14.33      3.45 o 
   0  -7  13       29.93       38.13      3.42 o 
   1  -7  13       31.23       35.39      6.00 o 
   2  -7  13       16.11       14.00      4.94 o 
  -5  -6  13       69.29       58.49      5.86 o 
  -4  -6  13        5.82        4.42      2.33 o 
  -3  -6  13       28.13       27.63      3.08 o 
  -2  -6  13       21.91       27.13      2.91 o 
  -1  -6  13       57.08       58.96      7.70 o 
   0  -6  13       58.29       62.17      4.99 o 
   1  -6  13       54.18       58.40      6.58 o 
   2  -6  13        1.32        0.57      3.41 o 
  -4  -5  13       12.85       16.91      3.72 o 
  -3  -5  13       82.00       69.28      4.66 o 
  -2  -5  13       25.23       20.75      2.55 o 
  -1  -5  13      143.63      172.60      6.33 o 
   0  -5  13       71.00       58.88      6.00 o 
   1  -5  13        2.12        2.55      2.70 o 
   2  -5  13        0.48        1.37      3.08 o 
   3  -5  13        0.23        0.30      3.07 o 
  -4  -4  13       15.06       12.64      2.27 o 
  -3  -4  13       56.31       54.76      3.51 o 
  -2  -4  13       41.83       39.89      5.00 o 
  -1  -4  13       40.86       46.58      2.29 o 
   0  -4  13       19.33       24.22      2.11 o 
   1  -4  13       78.23       67.86      2.97 o 
   2  -4  13      158.49      164.75      5.19 o 
   3  -4  13       31.87       43.46      3.14 o 
   4  -4  13       21.32       21.30      1.88 o 
   5  -4  13       15.41       16.30      2.83 o 
  -5  -3  13       31.83       43.76      5.77 o 
  -4  -3  13       14.34       15.82      2.30 o 
  -3  -3  13      120.72      132.32      3.60 o 
  -2  -3  13       14.49       14.26      1.12 o 
  -1  -3  13      304.50      301.32      5.48 o 
   0  -3  13       48.65       41.85      2.32 o 
   1  -3  13       12.55       16.24      1.73 o 
   2  -3  13        3.79        0.50      1.16 o 
   3  -3  13        4.06        4.90      1.45 o 
   4  -3  13        0.68        2.43      1.66 o 
   5  -3  13        3.52        5.58      2.21 o 
  -5  -2  13       22.80       24.72      3.11 o 
  -4  -2  13        7.09        7.38      1.40 o 
  -3  -2  13       83.53       78.76      2.73 o 
  -2  -2  13       83.54       89.23      2.41 o 
  -1  -2  13       57.25       51.83      1.78 o 
   0  -2  13      194.21      204.89      3.78 o 
   1  -2  13      318.76      308.92      6.60 o 
   2  -2  13        8.17        8.24      1.23 o 
   3  -2  13      246.47      252.32      7.30 o 
   4  -2  13       16.17       18.48      4.98 o 
   5  -2  13       70.08       74.02      4.88 o 
  -6  -1  13       13.30       18.25      2.42 o 
  -5  -1  13      132.92      144.28      6.01 o 
  -4  -1  13       88.28       88.13      6.91 o 
  -3  -1  13       45.82       45.37      2.24 o 
  -2  -1  13       10.75       11.00      0.93 o 
  -1  -1  13      114.68      110.46      2.37 o 
   0  -1  13       54.37       51.30      2.10 o 
   1  -1  13      114.42      116.18      3.12 o 
   2  -1  13       21.97       21.27      1.33 o 
   3  -1  13       12.49       10.28      1.16 o 
   4  -1  13       24.70       23.10      2.37 o 
   5  -1  13        1.29        2.04      1.91 o 
  -7   0  13        5.51        6.08      1.51 o 
  -6   0  13       13.32       12.26      1.58 o 
  -5   0  13        6.13        7.91      1.43 o 
  -4   0  13       14.89       14.04      1.01 o 
  -3   0  13       18.20       14.51      0.87 o 
  -2   0  13      184.00      179.29      2.74 o 
  -1   0  13        2.62        3.80      0.53 o 
   0   0  13      181.43      169.57      3.26 o 
   1   0  13       61.55       60.12      1.82 o 
   2   0  13        9.63       16.78      1.25 o 
   3   0  13       13.82       11.68      1.33 o 
   4   0  13      173.48      180.00     11.12 o 
   5   0  13       66.95       79.82      4.07 o 
  -7   1  13       69.05       73.68      4.18 o 
  -6   1  13       14.56       17.04      2.08 o 
  -5   1  13      132.98      143.19      3.75 o 
  -4   1  13       87.81       81.69      2.37 o 
  -3   1  13       43.29       45.25      2.00 o 
  -2   1  13       12.22       13.10      0.77 o 
  -1   1  13      115.02      107.06      2.11 o 
   0   1  13       54.82       50.94      1.39 o 
   1   1  13      114.98      120.46      2.29 o 
   2   1  13       21.65       20.99      1.17 o 
   3   1  13       12.47        9.64      1.28 o 
   4   1  13       24.65       26.41      2.38 o 
   5   1  13        1.42        1.86      1.59 o 
  -7   2  13       13.03       10.79      1.89 o 
  -6   2  13        0.78        1.20      1.18 o 
  -5   2  13       22.79       19.12      1.57 o 
  -4   2  13        6.90        6.35      1.17 o 
  -3   2  13       83.74       80.90      2.32 o 
  -2   2  13       80.90       84.43      2.13 o 
  -1   2  13       58.32       55.78      1.50 o 
   0   2  13      200.70      203.47      3.31 o 
   1   2  13      314.79      305.09      5.02 o 
   2   2  13        6.83        6.92      1.03 o 
   3   2  13      246.57      250.06      6.61 o 
   4   2  13       14.71       16.54      1.26 o 
   5   2  13       72.08       71.38      8.74 o 
  -6   3  13       33.13       34.17      2.15 o 
  -5   3  13       32.44       39.16      2.12 o 
  -4   3  13       14.60       12.79      1.36 o 
  -3   3  13      119.23      122.48      3.03 o 
  -2   3  13       16.29       12.69      1.42 o 
  -1   3  13      302.50      292.93      5.71 o 
   0   3  13       50.36       39.59      1.74 o 
   1   3  13       12.12       12.18      1.33 o 
   2   3  13        3.51        4.12      1.03 o 
   3   3  13        4.14        6.12      1.14 o 
   4   3  13        0.71        0.20      1.00 o 
   5   3  13        3.57        5.02      1.73 o 
  -6   4  13        3.94        3.70      1.28 o 
  -5   4  13       48.81       51.92      2.43 o 
  -4   4  13       14.78       14.28      1.46 o 
  -3   4  13       56.83       54.28      3.33 o 
  -2   4  13       42.41       35.22      1.99 o 
  -1   4  13       39.69       43.62      2.36 o 
   0   4  13       20.49       26.73      1.79 o 
   1   4  13       75.03       59.60      2.65 o 
   2   4  13      161.49      156.52      3.88 o 
   3   4  13       31.41       42.36      3.99 o 
   4   4  13       21.32       19.36      2.28 o 
   5   4  13       15.60       16.36      1.79 o 
  -6   5  13       44.45       44.00      3.08 o 
  -5   5  13       16.68       19.72      2.81 o 
  -4   5  13       13.03       17.25      2.94 o 
  -3   5  13       81.51       66.70      3.25 o 
  -2   5  13       27.17       23.95      1.81 o 
  -1   5  13      142.13      168.04      5.04 o 
   0   5  13       71.74       72.16      3.80 o 
   1   5  13        2.06        2.83      1.04 o 
   2   5  13        0.44        0.52      1.46 o 
   3   5  13        0.21        0.20      1.03 o 
   4   5  13        4.17        3.39      1.25 o 
  -5   6  13       69.03       86.12      4.08 o 
  -4   6  13        6.02        2.71      1.49 o 
  -3   6  13       28.18       32.03      2.59 o 
  -2   6  13       22.98       25.75      2.00 o 
  -1   6  13       57.62       54.38      2.57 o 
   0   6  13       56.29       62.89      2.73 o 
   1   6  13       53.70       48.45      2.54 o 
   2   6  13        1.76        2.99      1.15 o 
   3   6  13       83.65       85.53      3.32 o 
   4   6  13       22.62       21.68      2.36 o 
  -4   7  13       20.08       28.97      2.81 o 
  -3   7  13       49.52       55.58      5.52 o 
  -2   7  13        3.44        7.24      1.74 o 
  -1   7  13       20.67       19.30      1.90 o 
   0   7  13       30.42       44.27      2.52 o 
   1   7  13       30.59       22.17      2.03 o 
   2   7  13       16.53       13.69      1.66 o 
   3   7  13        9.28        8.99      1.63 o 
  -4   8  13        2.67        1.41      2.49 o 
  -3   8  13       26.88       41.60      5.23 o 
  -2   8  13        7.19       10.59      3.04 o 
  -1   8  13        6.40        4.04      1.98 o 
   0   8  13       30.26       31.71      2.42 o 
   1   8  13        9.09       11.27      1.79 o 
   2   8  13        8.82       10.34      1.62 o 
  -2   9  13       17.15       14.25      3.73 o 
  -1   9  13        1.73        2.15      2.38 o 
   0   9  13       30.08       23.96      3.14 o 
   1   9  13        6.68        7.58      2.30 o 
  -3  -8  14        1.45        0.46      2.24 o 
  -2  -8  14       18.41       17.32      3.70 o 
  -1  -8  14       51.69       45.34      5.59 o 
   0  -8  14       27.50       34.69      6.48 o 
   1  -8  14        1.38       -2.14      4.17 o 
  -4  -7  14        1.53        2.17      2.18 o 
  -3  -7  14       12.35       12.05      3.09 o 
  -2  -7  14        5.22        4.91      3.10 o 
  -1  -7  14        5.18        8.11      2.19 o 
   0  -7  14       13.61       10.20      2.36 o 
   1  -7  14        7.69        8.56      4.64 o 
   2  -7  14        2.79        8.39      4.79 o 
  -5  -6  14       10.71       10.16      3.12 o 
  -4  -6  14       44.01       56.23      5.40 o 
  -3  -6  14       13.36       10.12      5.75 o 
  -2  -6  14        8.64        9.59      2.17 o 
  -1  -6  14      165.73      177.52      6.88 o 
   0  -6  14       20.02       15.61      5.86 o 
   1  -6  14       18.81       20.51      4.94 o 
   2  -6  14       51.10       52.28      6.43 o 
  -5  -5  14       21.78       24.73      3.96 o 
  -4  -5  14        3.84        3.45      3.98 o 
  -3  -5  14       41.20       50.96      3.79 o 
  -2  -5  14       13.09       10.69      4.90 o 
  -1  -5  14       35.03       31.30      2.95 o 
   0  -5  14        0.37        0.28      1.28 o 
   1  -5  14        2.36        0.35      2.83 o 
   2  -5  14       14.99       13.12      4.08 o 
   3  -5  14       11.53       10.72      4.34 o 
  -5  -4  14       12.72       10.41      4.24 o 
  -4  -4  14       16.93       20.13      2.73 o 
  -3  -4  14       65.73       65.22      3.94 o 
  -2  -4  14       66.48       72.45      5.89 o 
  -1  -4  14       44.03       40.26      1.72 o 
   0  -4  14       47.72       41.26      3.02 o 
   1  -4  14       48.89       54.46      2.86 o 
   2  -4  14       36.16       43.82      2.66 o 
   3  -4  14       89.81       86.72      3.86 o 
   4  -4  14        6.08        6.56      2.04 o 
  -5  -3  14        2.20        2.99      3.36 o 
  -4  -3  14       16.59       24.74      2.75 o 
  -3  -3  14       41.65       41.57      2.16 o 
  -2  -3  14       17.81       19.29      1.73 o 
  -1  -3  14       70.32       72.77      2.25 o 
   0  -3  14       41.25       44.42      2.13 o 
   1  -3  14        2.55        1.94      0.97 o 
   2  -3  14        5.01        5.76      1.46 o 
   3  -3  14       14.83       13.34      1.93 o 
   4  -3  14       14.35       10.88      2.36 o 
   5  -3  14        3.50        3.49      2.10 o 
  -5  -2  14        1.90        1.51      1.25 o 
  -4  -2  14       60.55       68.69      2.70 o 
  -3  -2  14       15.08       17.02      1.51 o 
  -2  -2  14      141.05      149.97      3.38 o 
  -1  -2  14      160.40      156.85      3.53 o 
   0  -2  14       39.89       39.44      2.58 o 
   1  -2  14      127.81      128.82      3.69 o 
   2  -2  14       48.85       48.33      2.36 o 
   3  -2  14      104.18      107.72      7.96 o 
   4  -2  14       11.92       12.22      2.05 o 
   5  -2  14       25.78       28.98      3.48 o 
  -6  -1  14       20.33       18.65      2.52 o 
  -5  -1  14       71.58       90.58      4.66 o 
  -4  -1  14       44.45       49.89      2.33 o 
  -3  -1  14       52.45       55.98      2.01 o 
  -2  -1  14      125.87      124.13      2.63 o 
  -1  -1  14       28.27       31.28      1.28 o 
   0  -1  14        6.33        6.00      0.94 o 
   1  -1  14       84.58       74.98      2.33 o 
   2  -1  14       16.17       16.62      1.68 o 
   3  -1  14       70.78       63.31      2.77 o 
   4  -1  14       45.26       45.76      3.83 o 
   5  -1  14        0.60        0.07      1.89 o 
  -6   0  14       15.07       18.93      2.48 o 
  -5   0  14       21.33       24.16      1.85 o 
  -4   0  14        2.19        1.46      0.70 o 
  -3   0  14        6.61        7.52      0.93 o 
  -2   0  14      108.62      103.03      2.48 o 
  -1   0  14      136.63      129.10      2.52 o 
   0   0  14      128.70      139.36      2.97 o 
   1   0  14        2.16        0.78      0.91 o 
   2   0  14       33.65       31.42      2.04 o 
   3   0  14      238.72      251.85      5.37 o 
   4   0  14        3.53        3.80      1.56 o 
   5   0  14       36.10       34.15      3.83 o 
  -6   1  14       21.49       20.63      2.00 o 
  -5   1  14       70.25       84.53      3.31 o 
  -4   1  14       44.45       45.60      1.87 o 
  -3   1  14       54.64       57.37      1.95 o 
  -2   1  14      124.51      116.64      2.83 o 
  -1   1  14       27.86       32.18      1.45 o 
   0   1  14        6.42        8.42      0.89 o 
   1   1  14       84.56       73.80      2.14 o 
   2   1  14       16.41       16.66      1.45 o 
   3   1  14       70.10       66.02      3.02 o 
   4   1  14       46.05       53.74      2.54 o 
   5   1  14        0.43       -1.01      1.94 o 
  -6   2  14        9.21        9.92      1.68 o 
  -5   2  14        2.15        1.19      0.96 o 
  -4   2  14       58.95       61.21      2.38 o 
  -3   2  14       14.56       15.92      2.10 o 
  -2   2  14      142.81      141.27      3.27 o 
  -1   2  14      161.14      157.61      4.47 o 
   0   2  14       42.61       37.99      1.61 o 
   1   2  14      122.55      121.83      2.98 o 
   2   2  14       48.42       45.23      2.26 o 
   3   2  14      105.72      107.13      2.69 o 
   4   2  14       12.19       17.38      2.27 o 
   5   2  14       26.41       26.56      3.42 o 
  -6   3  14       57.16       57.91      2.64 o 
  -5   3  14        2.70        3.26      1.08 o 
  -4   3  14       16.29       21.50      1.68 o 
  -3   3  14       40.97       41.48      1.82 o 
  -2   3  14       18.75       20.92      2.53 o 
  -1   3  14       69.31       70.34      2.63 o 
   0   3  14       41.92       43.25      2.06 o 
   1   3  14        2.55        1.81      0.95 o 
   2   3  14        5.15        5.65      1.11 o 
   3   3  14       14.60       13.29      1.46 o 
   4   3  14       14.64       12.20      1.53 o 
   5   3  14        3.82        3.23      2.83 o 
  -6   4  14       16.51       18.02      1.86 o 
  -5   4  14       12.63       12.92      1.56 o 
  -4   4  14       16.74       19.36      1.71 o 
  -3   4  14       67.26       63.61      2.65 o 
  -2   4  14       65.72       59.92      2.56 o 
  -1   4  14       43.26       34.72      2.09 o 
   0   4  14       49.57       43.39      2.23 o 
   1   4  14       47.79       51.98      2.98 o 
   2   4  14       36.01       36.17      2.87 o 
   3   4  14       90.03       86.78      3.76 o 
   4   4  14        5.55        6.56      1.43 o 
  -5   5  14       21.95       18.94      1.86 o 
  -4   5  14        3.38        6.10      1.61 o 
  -3   5  14       41.04       56.06      5.64 o 
  -2   5  14       12.34        8.50      1.55 o 
  -1   5  14       35.66       30.80      3.76 o 
   0   5  14        0.43       -0.12      0.90 o 
   1   5  14        2.37        2.55      1.11 o 
   2   5  14       15.21       14.52      1.53 o 
   3   5  14       11.36       10.23      1.60 o 
   4   5  14       22.87       23.63      2.07 o 
  -5   6  14       10.29       12.87      2.21 o 
  -4   6  14       45.12       52.76      5.24 o 
  -3   6  14       12.99       13.18      2.02 o 
  -2   6  14        8.51        9.65      1.48 o 
  -1   6  14      165.53      184.94      5.03 o 
   0   6  14       18.28       14.34      1.71 o 
   1   6  14       20.48       17.43      1.79 o 
   2   6  14       52.38       48.89      2.39 o 
   3   6  14       85.29       90.48      3.54 o 
  -4   7  14        1.27        1.60      1.56 o 
  -3   7  14       12.02       10.39      3.31 o 
  -2   7  14        5.58        9.25      2.73 o 
  -1   7  14        5.33        6.14      1.42 o 
   0   7  14       13.69       11.45      1.69 o 
   1   7  14        7.65        6.65      1.50 o 
   2   7  14        2.70        4.17      1.42 o 
   3   7  14       36.23       33.21      3.20 o 
  -3   8  14        1.61        2.65      2.56 o 
  -2   8  14       19.01       18.34      3.83 o 
  -1   8  14       52.22       55.45      2.95 o 
   0   8  14       27.18       28.52      2.41 o 
   1   8  14        1.03        1.03      1.38 o 
  -2  -8  15        5.54        5.43      2.38 o 
  -1  -8  15       69.78       68.22      5.00 o 
   0  -8  15        7.17        5.45      4.97 o 
  -3  -7  15        6.00        4.16      2.24 o 
  -2  -7  15        3.19        2.08      1.91 o 
  -1  -7  15        2.60        1.89      1.81 o 
   0  -7  15        0.24        0.97      4.05 o 
   1  -7  15        4.49        2.12      4.46 o 
   2  -7  15       17.50       23.07      5.94 o 
  -4  -6  15       13.15       10.74      2.59 o 
  -3  -6  15        3.99        2.17      1.85 o 
  -2  -6  15      109.25      108.23      5.40 o 
  -1  -6  15       33.10       34.66      6.88 o 
   0  -6  15       40.32       53.78      6.84 o 
   1  -6  15       14.68       20.40      5.21 o 
   2  -6  15       53.92       66.33      7.39 o 
  -5  -5  15        8.14       12.29      3.40 o 
  -4  -5  15       13.13        9.73      2.46 o 
  -3  -5  15        7.44        6.91      2.12 o 
  -2  -5  15       30.20       22.93      2.83 o 
  -1  -5  15       69.60       69.03      4.13 o 
   0  -5  15       25.62       24.24      4.86 o 
   1  -5  15        7.07       15.06      4.24 o 
   2  -5  15       44.12       54.51      6.57 o 
   3  -5  15        1.00        0.96      3.93 o 
  -5  -4  15       19.66       24.29      3.20 o 
  -4  -4  15       35.67       42.14      3.95 o 
  -3  -4  15       25.91       27.30      2.92 o 
  -2  -4  15       80.33       74.46      5.25 o 
  -1  -4  15       49.70       54.65      2.70 o 
   0  -4  15       41.75       52.43      2.84 o 
   1  -4  15       14.14       10.99      1.69 o 
   2  -4  15       28.75       26.24      2.35 o 
   3  -4  15       29.76       36.67      2.73 o 
   4  -4  15        4.98        6.34      2.14 o 
  -5  -3  15        6.86        6.26      2.07 o 
  -4  -3  15        6.93        4.82      1.92 o 
  -3  -3  15        9.32        7.10      1.21 o 
  -2  -3  15       19.32       24.50      1.49 o 
  -1  -3  15       50.69       38.75      1.77 o 
   0  -3  15       97.95       99.72      3.20 o 
   1  -3  15       12.13       15.48      1.57 o 
   2  -3  15       14.57        9.86      1.76 o 
   3  -3  15       13.54       11.05      1.98 o 
   4  -3  15       28.98       35.06      3.57 o 
  -5  -2  15       18.96       23.15      2.30 o 
  -4  -2  15       73.85       74.61      2.89 o 
  -3  -2  15        6.13        3.50      1.08 o 
  -2  -2  15      263.23      281.04      5.43 o 
  -1  -2  15       38.27       34.98      1.72 o 
   0  -2  15       89.52       77.69      2.83 o 
   1  -2  15       29.60       29.59      1.98 o 
   2  -2  15       35.23       36.48      2.27 o 
   3  -2  15       11.84       12.98      2.00 o 
   4  -2  15       74.65       77.28      4.05 o 
  -6  -1  15       42.58       41.80      3.44 o 
  -5  -1  15        3.92        5.04      1.42 o 
  -4  -1  15        7.75        7.87      1.31 o 
  -3  -1  15       12.28        8.89      1.09 o 
  -2  -1  15      100.44       98.38      2.37 o 
  -1  -1  15       27.83       30.38      1.41 o 
   0  -1  15        4.80        2.85      0.85 o 
   1  -1  15        3.22        1.96      0.94 o 
   2  -1  15       54.03       58.01      2.60 o 
   3  -1  15       64.03       68.11      3.01 o 
   4  -1  15        6.56        4.50      3.80 o 
  -6   0  15       61.72       75.47      3.11 o 
  -5   0  15        0.02        0.94      1.08 o 
  -4   0  15        1.38       -0.19      0.74 o 
  -3   0  15       54.14       48.61      1.76 o 
  -2   0  15      178.75      185.77      4.56 o 
  -1   0  15      114.64      108.92      3.01 o 
   0   0  15      103.12       84.83      2.64 o 
   1   0  15        0.07       -0.22      0.81 o 
   2   0  15       55.03       63.40      2.43 o 
   3   0  15        5.59        4.62      1.19 o 
   4   0  15       29.64       34.71      3.09 o 
   5   0  15       42.08       36.47      4.02 o 
  -6   1  15       42.39       44.97      2.77 o 
  -5   1  15        4.25        5.18      1.37 o 
  -4   1  15        7.67        7.49      1.19 o 
  -3   1  15       12.70        9.34      1.06 o 
  -2   1  15       99.78       97.29      2.57 o 
  -1   1  15       27.70       27.48      1.41 o 
   0   1  15        4.57        4.23      0.83 o 
   1   1  15        2.86        1.67      0.79 o 
   2   1  15       53.97       60.46      2.44 o 
   3   1  15       64.87       70.71      2.71 o 
   4   1  15        7.28        8.82      2.51 o 
  -6   2  15        7.81       10.15      1.78 o 
  -5   2  15       18.12       18.00      2.16 o 
  -4   2  15       74.22       74.27      2.65 o 
  -3   2  15        6.43        5.53      1.00 o 
  -2   2  15      263.71      282.85      6.16 o 
  -1   2  15       40.13       36.60      1.66 o 
   0   2  15       86.66       73.92      3.23 o 
   1   2  15       30.14       29.01      1.58 o 
   2   2  15       35.16       34.75      1.87 o 
   3   2  15       12.58       16.18      1.38 o 
   4   2  15       74.36       74.74      3.01 o 
  -6   3  15       70.63       74.37      4.48 o 
  -5   3  15        7.29        4.47      1.22 o 
  -4   3  15        6.42        5.08      1.15 o 
  -3   3  15        9.76        9.15      1.17 o 
  -2   3  15       19.22       21.14      1.49 o 
  -1   3  15       50.81       37.51      2.09 o 
   0   3  15       97.01       87.77      6.49 o 
   1   3  15       12.36       12.26      1.43 o 
   2   3  15       15.26        9.25      1.61 o 
   3   3  15       13.21       14.60      2.07 o 
   4   3  15       29.70       33.82      2.12 o 
  -5   4  15       19.78       21.66      2.07 o 
  -4   4  15       35.38       43.29      2.33 o 
  -3   4  15       26.59       23.38      1.90 o 
  -2   4  15       78.95       73.89      4.09 o 
  -1   4  15       50.83       53.35      2.47 o 
   0   4  15       41.41       45.92      2.29 o 
   1   4  15       13.44        8.70      1.50 o 
   2   4  15       29.14       25.25      1.84 o 
   3   4  15       29.84       27.35      2.64 o 
   4   4  15        4.85        3.93      1.45 o 
  -5   5  15        7.70       11.94      1.77 o 
  -4   5  15       12.87       11.62      2.78 o 
  -3   5  15        7.72       10.27      1.78 o 
  -2   5  15       30.01       26.88      2.49 o 
  -1   5  15       69.55       62.72      2.77 o 
   0   5  15       25.98       22.31      2.11 o 
   1   5  15        7.37       10.37      1.50 o 
   2   5  15       43.98       48.63      2.96 o 
   3   5  15        0.84        0.06      1.16 o 
  -4   6  15       12.98       11.57      2.09 o 
  -3   6  15        4.67        3.92      1.49 o 
  -2   6  15      108.70      105.81      6.78 o 
  -1   6  15       34.30       37.41      4.04 o 
   0   6  15       39.44       47.92      2.63 o 
   1   6  15       15.80       16.58      1.88 o 
   2   6  15       52.65       45.02      4.34 o 
   3   6  15        1.47        0.70      1.40 o 
  -3   7  15        5.76       11.04      2.95 o 
  -2   7  15        3.28        3.47      1.65 o 
  -1   7  15        2.56        2.99      1.34 o 
   0   7  15        0.27        1.56      1.59 o 
   1   7  15        4.41        4.13      1.43 o 
   2   7  15       17.46       16.61      2.02 o 
  -2   8  15        5.22        7.90      2.02 o 
  -1   8  15       69.89       73.51      3.41 o 
   0   8  15        6.86        5.58      1.64 o 
  -3  -7  16       11.12        8.98      3.55 o 
  -2  -7  16       15.92       14.33      2.93 o 
  -1  -7  16        4.65        4.94      2.11 o 
   0  -7  16        1.53        1.06      4.50 o 
   1  -7  16       20.64       24.71      6.32 o 
  -4  -6  16       34.17       33.04      4.13 o 
  -3  -6  16       15.00       14.74      4.08 o 
  -2  -6  16       68.57       73.33      4.69 o 
  -1  -6  16        2.56        2.43      1.90 o 
   0  -6  16       45.59       46.06      6.79 o 
   1  -6  16        0.73       -1.79      3.86 o 
   2  -6  16        1.70        5.24      4.73 o 
  -4  -5  16        4.01        3.11      2.09 o 
  -3  -5  16        6.67        3.99      1.85 o 
  -2  -5  16        3.81        5.80      2.05 o 
  -1  -5  16       10.92        8.37      2.13 o 
   0  -5  16        5.06        8.86      4.03 o 
   1  -5  16       26.81       25.70      5.18 o 
   2  -5  16      127.68      156.38     10.25 o 
  -5  -4  16       31.60       36.25      3.73 o 
  -4  -4  16       17.56       10.92      4.17 o 
  -3  -4  16       39.85       41.68      3.60 o 
  -2  -4  16       38.11       43.69      3.48 o 
  -1  -4  16       43.07       48.60      2.03 o 
   0  -4  16       75.54       74.92      3.44 o 
   1  -4  16       17.79       24.80      2.30 o 
   2  -4  16       18.32       24.24      4.96 o 
   3  -4  16        3.67        6.70      2.06 o 
  -5  -3  16        6.85        6.84      2.65 o 
  -4  -3  16       26.35       29.35      3.16 o 
  -3  -3  16       21.70       26.56      3.00 o 
  -2  -3  16       19.94       19.40      1.66 o 
  -1  -3  16       16.05       16.45      1.47 o 
   0  -3  16       54.51       59.13      2.56 o 
   1  -3  16       26.64       23.48      1.92 o 
   2  -3  16       93.63      116.66      4.64 o 
   3  -3  16       20.00       19.56      2.39 o 
   4  -3  16       23.05       19.26      3.00 o 
  -5  -2  16       10.01        7.74      1.46 o 
  -4  -2  16       53.55       50.68      2.55 o 
  -3  -2  16       37.07       38.25      2.15 o 
  -2  -2  16      195.78      198.68      4.58 o 
  -1  -2  16       49.05       48.20      1.99 o 
   0  -2  16      118.05      138.23      4.44 o 
   1  -2  16       17.56       18.67      1.76 o 
   2  -2  16        2.59        3.46      1.22 o 
   3  -2  16       14.51       15.50      2.27 o 
   4  -2  16       48.15       53.61      3.59 o 
  -6  -1  16       24.59       26.56      3.03 o 
  -5  -1  16       10.32        8.40      2.13 o 
  -4  -1  16        1.78        3.20      1.14 o 
  -3  -1  16       14.57       15.38      1.31 o 
  -2  -1  16       45.61       45.81      1.88 o 
  -1  -1  16        8.38       10.87      1.43 o 
   0  -1  16       16.51       16.17      1.82 o 
   1  -1  16       98.87      111.99      5.26 o 
   2  -1  16       59.04       53.69      3.26 o 
   3  -1  16       43.12       42.40      2.70 o 
   4  -1  16       57.42       64.11      6.38 o 
  -6   0  16       22.04       21.13      2.92 o 
  -5   0  16        0.80        1.55      1.14 o 
  -4   0  16       11.38       14.94      3.40 o 
  -3   0  16      153.86      159.95      5.19 o 
  -2   0  16       24.02       17.38      1.61 o 
  -1   0  16       48.06       57.31      4.36 o 
   0   0  16       55.39       68.26      2.88 o 
   1   0  16        0.01        0.11      0.92 o 
   2   0  16        6.24        4.13      1.31 o 
   3   0  16        1.25        1.38      1.21 o 
   4   0  16       66.33       72.69      4.17 o 
  -6   1  16       24.92       22.52      2.15 o 
  -5   1  16       10.50       12.97      1.73 o 
  -4   1  16        1.75        2.34      0.91 o 
  -3   1  16       14.71       17.52      1.31 o 
  -2   1  16       45.50       40.09      2.64 o 
  -1   1  16        8.09       12.13      1.13 o 
   0   1  16       15.29       15.76      1.32 o 
   1   1  16      100.27      108.50      3.63 o 
   2   1  16       59.06       54.73      2.57 o 
   3   1  16       44.83       51.11      2.54 o 
   4   1  16       55.30       59.94      4.01 o 
  -5   2  16        9.01        7.11      1.31 o 
  -4   2  16       55.12       56.44      2.60 o 
  -3   2  16       35.88       37.27      1.81 o 
  -2   2  16      194.54      185.57      4.09 o 
  -1   2  16       52.09       48.78      1.88 o 
   0   2  16      116.22      127.30      3.17 o 
   1   2  16       18.19       16.53      1.87 o 
   2   2  16        2.59        2.50      0.93 o 
   3   2  16       13.94       15.91      1.78 o 
   4   2  16       48.37       49.71      2.79 o 
  -5   3  16        7.03        6.84      1.50 o 
  -4   3  16       26.19       27.77      1.96 o 
  -3   3  16       21.57       22.16      1.58 o 
  -2   3  16       20.52       18.10      1.92 o 
  -1   3  16       15.57       13.56      1.48 o 
   0   3  16       52.58       53.72      2.44 o 
   1   3  16       28.03       23.36      1.85 o 
   2   3  16       94.69      100.96      4.61 o 
   3   3  16       18.85       22.62      3.73 o 
   4   3  16       24.00       23.34      2.76 o 
  -5   4  16       30.63       34.10      2.29 o 
  -4   4  16       17.82       15.49      1.66 o 
  -3   4  16       40.63       39.43      6.37 o 
  -2   4  16       37.01       37.47      2.26 o 
  -1   4  16       45.42       47.68      3.01 o 
   0   4  16       74.04       70.01      2.90 o 
   1   4  16       17.67       20.35      1.85 o 
   2   4  16       18.50       18.36      1.77 o 
   3   4  16        3.72        4.46      1.40 o 
  -4   5  16        4.01        4.85      1.66 o 
  -3   5  16        6.67        0.88      1.41 o 
  -2   5  16        3.61        3.42      1.47 o 
  -1   5  16       11.45       15.17      3.19 o 
   0   5  16        5.58        7.00      1.41 o 
   1   5  16       26.74       21.70      1.99 o 
   2   5  16      125.84      129.31      5.02 o 
   3   5  16       18.06       14.62      2.26 o 
  -4   6  16       33.46       41.26      6.74 o 
  -3   6  16       15.71       13.64      2.10 o 
  -2   6  16       68.81       66.33      3.65 o 
  -1   6  16        2.10        1.77      1.40 o 
   0   6  16       45.19       40.31      3.02 o 
   1   6  16        0.80        0.97      1.24 o 
   2   6  16        1.48        1.42      1.31 o 
  -3   7  16       11.22        9.92      2.12 o 
  -2   7  16       15.87       16.67      2.36 o 
  -1   7  16        4.43        5.89      1.59 o 
   0   7  16        1.78        2.01      1.44 o 
   1   7  16       20.29       20.81      3.60 o 
  -3  -6  17       11.26        6.73      2.45 o 
  -2  -6  17       14.35       19.43      3.99 o 
  -1  -6  17       26.56       20.13      3.09 o 
   0  -6  17        7.06        9.59      4.97 o 
   1  -6  17        2.18        1.60      4.41 o 
  -4  -5  17        1.54        4.39      2.29 o 
  -3  -5  17       36.76       39.34      6.01 o 
  -2  -5  17        2.69        5.46      2.10 o 
  -1  -5  17       20.86       16.48      2.76 o 
   0  -5  17       31.26       29.81      5.74 o 
   1  -5  17        9.39       14.78      4.77 o 
   2  -5  17       20.44       43.99      6.52 o 
  -4  -4  17       23.11       26.88      3.31 o 
  -3  -4  17       48.14       49.13      3.97 o 
  -2  -4  17        7.95        5.56      1.92 o 
  -1  -4  17       17.65       17.20      1.93 o 
   0  -4  17       13.85       13.42      2.54 o 
   1  -4  17        6.22        7.95      1.76 o 
   2  -4  17       22.54       21.85      4.09 o 
   3  -4  17       14.76       14.23      2.26 o 
  -5  -3  17        3.79        5.39      2.31 o 
  -4  -3  17        6.89        3.61      3.48 o 
  -3  -3  17       22.27       23.26      3.09 o 
  -2  -3  17       18.03       15.44      1.64 o 
  -1  -3  17       17.15       16.86      1.41 o 
   0  -3  17       35.44       40.11      2.29 o 
   1  -3  17       29.59       35.05      2.32 o 
   2  -3  17       39.99       39.60      3.40 o 
   3  -3  17       25.96       27.76      2.82 o 
  -5  -2  17       22.32       23.64      2.44 o 
  -4  -2  17       16.45       19.25      1.85 o 
  -3  -2  17       90.83       95.97      3.39 o 
  -2  -2  17        3.75        4.90      1.05 o 
  -1  -2  17       77.14       84.22      4.44 o 
   0  -2  17       25.91       22.48      3.36 o 
   1  -2  17       19.42       20.61      1.91 o 
   2  -2  17        6.82        4.85      1.41 o 
   3  -2  17       14.75       13.99      2.56 o 
  -5  -1  17        8.73        4.57      1.95 o 
  -4  -1  17       19.08       22.15      4.48 o 
  -3  -1  17       44.41       35.75      2.37 o 
  -2  -1  17        6.61        7.19      1.09 o 
  -1  -1  17       12.98       18.24      1.72 o 
   0  -1  17        8.11        8.51      1.38 o 
   1  -1  17       74.32       72.15      3.04 o 
   2  -1  17       33.97       40.08      2.55 o 
   3  -1  17       68.17       82.99      3.57 o 
  -5   0  17       32.81       38.99      3.64 o 
  -4   0  17        2.02        3.35      1.53 o 
  -3   0  17      103.10      102.69      3.52 o 
  -2   0  17       61.74       69.44      2.82 o 
  -1   0  17        9.58       11.47      2.05 o 
   0   0  17        4.14        2.23      1.12 o 
   1   0  17        5.26        3.70      1.22 o 
   2   0  17       12.93       15.75      1.85 o 
   3   0  17        0.08        0.09      1.34 o 
  -5   1  17        8.90        6.88      1.54 o 
  -4   1  17       19.31       19.13      1.63 o 
  -3   1  17       44.42       35.95      2.33 o 
  -2   1  17        6.37        7.68      1.07 o 
  -1   1  17       12.24       15.25      1.66 o 
   0   1  17        8.34        8.95      1.45 o 
   1   1  17       75.22       74.06      3.05 o 
   2   1  17       33.57       33.87      2.20 o 
   3   1  17       67.71       83.55      4.00 o 
  -5   2  17       20.92       24.13      1.95 o 
  -4   2  17       17.12       21.25      1.74 o 
  -3   2  17       90.16       91.13      2.76 o 
  -2   2  17        3.90        2.76      0.93 o 
  -1   2  17       79.17       76.10      3.98 o 
   0   2  17       25.00       17.42      1.40 o 
   1   2  17       18.89       19.24      1.46 o 
   2   2  17        6.89        5.44      1.90 o 
   3   2  17       14.73       10.99      1.77 o 
  -5   3  17        3.69        5.52      1.43 o 
  -4   3  17        7.14        4.68      1.27 o 
  -3   3  17       22.07       22.08      1.83 o 
  -2   3  17       18.21       19.00      1.66 o 
  -1   3  17       16.43       14.10      1.56 o 
   0   3  17       35.73       33.57      2.10 o 
   1   3  17       30.84       31.69      2.29 o 
   2   3  17       39.31       36.19      2.12 o 
   3   3  17       25.79       26.87      1.99 o 
  -4   4  17       23.65       25.71      2.04 o 
  -3   4  17       47.93       48.38      3.85 o 
  -2   4  17        7.92        7.19      1.41 o 
  -1   4  17       17.71       16.88      1.75 o 
   0   4  17       13.54       15.62      1.74 o 
   1   4  17        6.17        5.27      1.52 o 
   2   4  17       22.66       19.50      1.87 o 
   3   4  17       14.83       12.69      1.72 o 
  -4   5  17        1.44        3.69      1.64 o 
  -3   5  17       36.77       43.42      4.73 o 
  -2   5  17        2.92        4.15      1.35 o 
  -1   5  17       21.27       17.66      1.87 o 
   0   5  17       29.99       28.16      2.20 o 
   1   5  17        9.11        8.36      1.59 o 
   2   5  17       21.23       28.24      2.18 o 
  -3   6  17       11.28       10.24      2.00 o 
  -2   6  17       14.68       17.10      2.27 o 
  -1   6  17       25.82       22.70      2.17 o 
   0   6  17        7.48        5.79      1.46 o 
   1   6  17        2.32        2.86      1.41 o 
  -1  -6  18       32.19       33.84      3.72 o 
  -3  -5  18        8.12        5.58      3.63 o 
  -2  -5  18       13.09       10.40      2.56 o 
  -1  -5  18       44.84       48.90      5.29 o 
   0  -5  18        9.30       17.91      5.24 o 
   1  -5  18       25.43       31.95      6.30 o 
  -4  -4  18        4.69        5.28      2.32 o 
  -3  -4  18       14.16       13.65      2.76 o 
  -2  -4  18        0.70        0.53      1.65 o 
  -1  -4  18        9.27        7.56      4.40 o 
   0  -4  18        7.86        9.32      1.85 o 
   1  -4  18       12.77       12.83      2.84 o 
   2  -4  18        6.46        5.48      3.44 o 
  -4  -3  18       13.98       12.89      2.72 o 
  -3  -3  18       29.43       28.57      4.39 o 
  -2  -3  18        6.34        9.72      2.38 o 
  -1  -3  18       64.84       72.96      5.73 o 
   0  -3  18       12.13       12.44      1.68 o 
   1  -3  18       25.06       20.76      2.06 o 
   2  -3  18        2.30        3.65      1.92 o 
  -4  -2  18        1.28        1.93      1.73 o 
  -3  -2  18       12.46       12.67      1.66 o 
  -2  -2  18       28.01       32.60      1.90 o 
  -1  -2  18       45.67       42.17      2.39 o 
   0  -2  18       51.39       56.18      2.71 o 
   1  -2  18        1.07        1.27      1.19 o 
   2  -2  18       21.55       28.03      4.32 o 
   3  -2  18        0.80       -0.89      1.70 o 
  -5  -1  18       20.02       17.88      2.75 o 
  -4  -1  18       45.37       37.00      3.37 o 
  -3  -1  18       51.16       59.45      3.43 o 
  -2  -1  18       19.11       20.85      2.49 o 
  -1  -1  18       89.95       79.71      4.15 o 
   0  -1  18       29.78       28.61      2.18 o 
   1  -1  18       23.91       30.10      2.60 o 
   2  -1  18       35.70       30.82      3.85 o 
   3  -1  18       51.60       49.52      4.06 o 
  -5   0  18       18.38       19.90      3.08 o 
  -4   0  18       10.86        5.90      1.88 o 
  -3   0  18       32.34       37.46      3.64 o 
  -2   0  18       65.69       57.09      2.65 o 
  -1   0  18        1.19        2.06      1.17 o 
   0   0  18        3.25        2.86      1.25 o 
   1   0  18        8.63        9.25      1.64 o 
   2   0  18        4.42        9.27      1.71 o 
   3   0  18        3.11        5.08      1.62 o 
  -5   1  18       20.69       26.41      3.34 o 
  -4   1  18       44.42       40.76      2.06 o 
  -3   1  18       51.06       56.12      3.10 o 
  -2   1  18       20.46       18.78      1.41 o 
  -1   1  18       88.65       75.41      3.06 o 
   0   1  18       30.51       30.76      4.03 o 
   1   1  18       23.40       31.77      2.99 o 
   2   1  18       35.87       33.47      2.58 o 
   3   1  18       52.06       55.56      3.24 o 
  -4   2  18        1.51        1.58      1.15 o 
  -3   2  18       12.55       14.62      1.44 o 
  -2   2  18       28.63       29.35      1.82 o 
  -1   2  18       45.43       38.95      1.88 o 
   0   2  18       51.29       54.50      2.12 o 
   1   2  18        1.12        0.18      1.19 o 
   2   2  18       20.98       23.37      2.23 o 
   3   2  18        0.66        1.11      1.50 o 
  -4   3  18       13.87       12.41      1.58 o 
  -3   3  18       29.88       23.41      1.75 o 
  -2   3  18        6.72        8.10      1.22 o 
  -1   3  18       63.89       62.18      3.75 o 
   0   3  18       12.06        9.49      1.67 o 
   1   3  18       24.78       21.53      1.96 o 
   2   3  18        2.74        5.58      1.41 o 
  -4   4  18        4.81        3.86      1.42 o 
  -3   4  18       14.04        9.70      1.77 o 
  -2   4  18        0.81        0.94      1.18 o 
  -1   4  18        9.17        9.78      1.54 o 
   0   4  18        7.93        4.27      1.35 o 
   1   4  18       12.85        8.72      1.68 o 
   2   4  18        6.56        6.59      1.84 o 
  -3   5  18        7.79        8.01      2.61 o 
  -2   5  18       13.77        9.33      1.85 o 
  -1   5  18       43.52       41.27      2.59 o 
   0   5  18        9.99        7.85      1.58 o 
   1   5  18       25.62       22.74      2.29 o 
  -1   6  18       32.12       31.96      2.57 o 
  -2  -4  19       13.46       16.10      2.87 o 
  -1  -4  19       14.92        7.52      4.81 o 
   0  -4  19        3.10        1.67      2.15 o 
   1  -4  19       18.98       20.63      3.57 o 
  -3  -3  19        7.27       11.69      1.67 o 
  -2  -3  19       35.45       37.82      2.37 o 
  -1  -3  19       10.38       10.77      1.67 o 
   0  -3  19        4.65        5.25      1.54 o 
   1  -3  19       52.38       63.85      3.80 o 
  -4  -2  19        2.24        4.63      1.89 o 
  -3  -2  19        0.07        0.29      1.47 o 
  -2  -2  19       20.42       17.48      1.58 o 
  -1  -2  19       30.88       35.82      3.79 o 
   0  -2  19        6.28        8.57      1.55 o 
   1  -2  19        9.50        6.34      2.73 o 
   2  -2  19       33.73       37.23      4.52 o 
  -4  -1  19       32.50       40.13     10.52 o 
  -3  -1  19       50.87       53.61      6.02 o 
  -2  -1  19       11.73       10.83      1.68 o 
  -1  -1  19      103.73      120.32      4.08 o 
   0  -1  19       29.14       34.35      2.43 o 
   1  -1  19       19.23       18.64      2.05 o 
   2  -1  19       42.64       47.49      2.97 o 
  -4   0  19        0.52        0.69      1.55 o 
  -3   0  19       33.23       22.29      3.70 o 
  -2   0  19        2.05        5.75      1.44 o 
  -1   0  19        9.64       11.12      1.69 o 
   0   0  19       14.83       16.90      1.97 o 
   1   0  19        9.02       11.42      1.83 o 
   2   0  19       18.31       11.72      2.22 o 
  -4   1  19       32.29       34.82      3.36 o 
  -3   1  19       51.40       53.02      2.79 o 
  -2   1  19       12.95       12.29      1.78 o 
  -1   1  19      100.47      118.89      5.83 o 
   0   1  19       30.59       33.02      2.46 o 
   1   1  19       19.18       13.32      1.92 o 
   2   1  19       43.22       40.44      2.87 o 
  -4   2  19        2.40        3.18      1.26 o 
  -3   2  19        0.06        0.73      0.98 o 
  -2   2  19       20.33       19.29      1.57 o 
  -1   2  19       31.23       35.50      2.36 o 
   0   2  19        6.16        7.35      1.58 o 
   1   2  19        8.93        6.90      1.64 o 
   2   2  19       34.20       37.56      2.55 o 
  -3   3  19        7.87       12.42      1.54 o 
  -2   3  19       35.09       34.85      2.04 o 
  -1   3  19        9.86        7.58      1.24 o 
   0   3  19        4.41        3.49      1.30 o 
   1   3  19       53.19       59.35      4.89 o 
  -2   4  19       13.49       12.42      1.76 o 
  -1   4  19       14.80       15.44      1.84 o 
   0   4  19        3.27        2.42      1.30 o 
   1   4  19       19.38       23.71      2.34 o 
  -2  -3  20       41.36       39.86      4.10 o 
  -1  -3  20        0.33        1.00      1.38 o 
   0  -3  20        4.32        4.82      1.75 o 
  -2  -2  20        8.80       15.05      2.29 o 
  -1  -2  20       18.99       20.52      2.09 o 
   0  -2  20        2.70        2.32      1.38 o 
  -3  -1  20       18.73       25.07      2.72 o 
  -2  -1  20       21.86       22.26      2.14 o 
  -1  -1  20        2.68        3.31      1.43 o 
   0  -1  20       30.82       30.96      2.50 o 
   1  -1  20       11.03       10.92      2.90 o 
  -3   0  20       14.55       16.00      1.94 o 
  -2   0  20       56.70       58.52      3.00 o 
  -1   0  20        5.77        6.81      1.61 o 
   0   0  20        9.39        8.12      1.72 o 
   1   0  20       13.01       14.75      2.10 o 
  -3   1  20       18.55       26.72      2.36 o 
  -2   1  20       20.99       21.08      2.65 o 
  -1   1  20        2.79        3.53      1.67 o 
   0   1  20       31.38       33.31      2.59 o 
   1   1  20       11.33       12.65      2.03 o 
  -2   2  20        8.42        8.56      1.80 o 
  -1   2  20       19.09       15.73      1.97 o 
   0   2  20        3.03        3.54      1.51 o 
  -2   3  20       41.32       39.99      2.52 o 
  -1   3  20        0.24        2.00      1.09 o 
   0   3  20        4.19        4.52      1.37 o 
                                                 
